# Supplementary material for: Genome-wide analysis of transposable elements and tandem repeats in the compact placozoan genome
Source: Biol Direct. 2010 Apr 15;5:18. doi: 10.1186/1745-6150-5-18 (PMC2871265; doi:10.1186/1745-6150-5-18)
Supplement: Additional file 2 — Summary of 139 putative TEs detected in the Trichoplax genome. [file 1745-6150-5-18-S2.XLS]

## Sheet: Sheet1
GenBank accession no.	TE superfamily	E-value	Element name (best hit)	Species name (best hit)	Matching length (bp)	Putative complete ORF	Sequence
ABGP01000048.1	Gypsy	1.3e-16	Gypsy35-I_DR	Danio rerio	380		ttaaagaaaatgaaggactctaatgagctggaagcattcttaaaagtatttgaagtgcaagcgcgagctgcagaattacctgaagaacattggggaatctcgctgggaggatacctgtcaggaaaggccttgtcaagagaaattattcagtgatagaaaaagaatgtttagctgttgtgtatgctttacagatattttatgtttacttagatgggagagaattcacattgcaaacggaccataagccattactatggctgtataaaatgagaaatagcaatcaacgcttgatgcggtggtccatgtttatctcccaatttaaaattaggatacagtatcgtaaaggaattgttaatggtaatgctgatgcgctgtctaga
ABGP01000061.1	Gypsy	2.1e-06	DM176	Drosophila melanogaster	237		ctagcttatggtagtaggaaactaacataaagcgaaaggaattacttcacgattgaaaaagaatgctaagccttagtatgggtttagcaaacgttttcagtttattaagaaggacaagctttcgaagtacattcagactaccaacccttagtatagatacctcgtatgaagaaccacaactaacgtaatatgagattgtcattattggctagtcagtttactttttcacttgaatat
ABGP01000180.1	Gypsy	3.2e-05	GYPSM1_I	Schmidtea mediterranea	1323		gatctcttggatgaacttagaaggagtgaaaaagcagctagagatagcttaacccaagcggatgaaaatgtagatgccttgaagcgtaaattagcagagaacgaaaaaaaatggaaagccgcaatgcaagttcaggctgataaagatcatgccgaattagaggaaagaacaagggaattggaaaacgaaattgaggcgttgaaagcgaaattaagagatatggagagggaaatgcgacagaagcttaataaagctcgcggtgaactaggagatgcaaatgaaaaaatcgctgaacttgaatcgctattaagtgaaaaggaagctttggtactaaagttaaaaaatattcctaaagatgacggatcaaaggcaagattattaagtgatattgaggatctt…
ABGP01000221.1	Gypsy	9.2e-16	Gypsy-24-I_SP	Strongylocentrotus purpuratus	600		gaaatagaaagaaaattagtaagtatgttacggagcaaagcaccgtacatgataattaagtagatttagtgtacgtttgcagacggaacagtaacgtacttcgggcacgagattggctctgggatagcacgatcgaaacagctcaaactagaaacagtggaaagattttcgcagccgaaaattaagagagactttagggcattcttggattgactggctattatcgaaaattaatccctaattatgccatgataaccgaacctttgatacgccaaatctttaagaaagaatctaacaaggtaaactggtcaaaagactgcgataaagcctttagattattaaaacaacatttagtaaaagcgccaatattatgggtcatcggcgaagagttaccaattg…
ABGP01000250.1	Gypsy	1.4e-44	Gypsy58-I_DR	Danio rerio	1062		ttacaaaagcgcatgttggaaattattcatcattcacatcagggtatagttaagtgcaaaagtatgtcaagagatatactgttttggagagggatgtcactagacatggaaaacttggtgaagtcgtgtcatatatgtgctcaatatcaaaagatgccggccagagagccaatgataatgcctcaaatgcccgagagaccatggtctaaattaggagtagatttatttgagtttcaaggaagacatttttattagtcatcgactattattctaaatggccggaattcctacgactcgaaagcctaaatagcgaagcgacgataacatgcttgaagggtttgttttctagatatggaataccggacgagatcgtcagtgataatgagccgcaatttaatt…
ABGP01000293.1	Gypsy	7.7e-05	Gypsy-116-I_DR	Danio rerio	249		atagagtaagaatgcctagcgatagtaaacgccgtaagacacttttacatttacttagattgaagagaatttttgtcacaaacggatcactagccgctattgtggcttatgaaaatacgaaatttcaatcaacgattgatgcgttgggcaatgcacctaagccaattttagaatgaaaatacagcacatagccggccgcgaccacacgaatgtggatggactatcctgtttgtctatggagtgaagatt
ABGP01000339.1	Gypsy	2e-16	Gypsy56-I_DR	Danio rerio	270		tgtttcagtaatggtggaaaatctggaaaagtgcagacttgtagcgactgtaatgggagaggagtcaaagttactctgcgtcagttaggcccaggacttgtacaacagttacaaactacatgcccagaatgtcatggggaaggt
ABGP01000361.1	Gypsy	2.2e-08	Gypsy153-I_DR	Danio rerio	534		caactggcaacgaggatggggtctgtactaccactaccactttcagaatgtgatttgcaatcaaatgattggtgcaactattcaggaagatttcgcgcaacaatgccggcagtcgatgtatcgctatctaggcacgtttcttatttattggtaagcatgggcgctgaatattttaagatcttagctaatctagctagccaaaaaaatccattggatctcaaagtaaaagaaattaattccattctacaaacatatttttaacctgtacaaatggtacaagctgaaagacgtcacttatatacgtatagacagaaagaaggtgaaacactacagacttttgtagcaaacctccaccttttggcttctacctgcgagttctcgccatctgaactatcctca…
ABGP01000369.1	Gypsy	3.6e-05	Gypsy56-I_DR	Danio rerio	180		gaaagtaaaacattgaagtatactagcaggaaattaactgaagccgaaaagaattattctacggtagagaaagagtatctagcagtgatttggggaataagaactttctgagtgtatctgggaggacgtccctttacaattattactgaccatcaacccctgttgtagctacataatcca
ABGP01000420.1	Gypsy	2e-06	Gypsy163-I_DR	Danio rerio	482		ggtccgtatgatattaactcagattcgtggttaatatataaaaagcaattcgaaaatttcctgaagggaaactacgttgacgatggaatagctcttcacttatttttgacattagttggggctgacactacaatgtagccactagttgtgctaacccaactgcacctgaaaattgcacactagacgaactgctggcgatgcttacgaaacattttgtgcctagcaaacttatgcatgcggaacgctatcgattctagactaatgtgcaaagagatggagaatccattcctaactactttgccagaattcgaaacttagctaccagttgcgaatttgaagcctcctcgcttcaaacaaatttgttggatgccttcatactggggctacgtgatatactca…
ABGP01000447.1	Gypsy	5.2e-09	Gypsy-23-I_Nvi	Nasonia vitripennis	507		gaaatgctggccaagatacaggtcgatttcgataaaactggccatttaaactccaaaaatattcgaaagaggcgatttgaaaaattaaaattacaacaattagaaaaggaagctgatgacaaagctaaacttgaacagcaaaaaaaagaagaattagaaaggcaacgagaatcggaaagaaaaagacaagaagaagaacgacgtagacagcaattagaagaggaaaaacggcgaaaggagagatatcaagagaaaagaaggcagaaaaatcaacgtcaacaactacgccagcaaaaacgggaaagattgcgtcaattgcaattacagttgcaaaatgaattagaccaaagacgaaaaaatgcagaggaaaaattggctgttatgaatcttgagaataag…
ABGP01000464.1	Gypsy	3e-12	Gypsy36-ZM_I	Zea mays	174		atgaaaagttactttggaggattactgtgtgtagcttggagctcagatggcaagtgcgtcgcaactggtggtgaagatgatcttgttacggtttggtcatttactgaaggtgtagttatcgcaagatgtgatggccatcgctcatgggtgaacgctgtagcttttgatccctat
ABGP01000474.1	Gypsy	7.1e-10	GYPSM1_I	Schmidtea mediterranea	1119		gatgagatcattcatcagcaagagaatctactgcaggacgtgctgcagcgaaacgagcacagctttacctattatattaccgagtattccaagcaattcaatttagctcgcaagtgtcgagaacattctgtaatttatagtgatcccttcacagtaggtaaatatggttataaattaagcttggtcatctttcctaatggtaatggcattggtaaaaacaaatacctctccgtttatttacaattaatgcgtagtgaatatgatgatatcctggcatggccatttcactgtaaagttaccatcgaattaatagatcaaaacatcaattttgatgatcgtaagaacatcactttttcattaattcctgataagaaacgcaagcaagctgcttttatgaag…
ABGP01000596.1	Gypsy	1.1e-13	Gypsy-169-I_DR	Danio rerio	390		ccgaagacgaaaaaggaagtacgcgcatttctgggaatggtcagttactataggaagtttatgccggactatatacctaactagcggcaccattgatagaattaatctagaaaggaaagccaacgaaaatagacttagggacttcagagatggaaagttttcaacagatgaaaagggcactgatccgaaagccgaggtgaggctaatgacaccgaaccgacaatttatactacagacaccagcaggaaattaacgaagtccgagagaaactactctactatagagaaagaatgcttagcgatagtacatgcggtaaggtatttttacatttatttagatggtagagaatttttgttacaaacatatcacctgccgctgctgtggcttatgaaaatgcga…
ABGP01000661.1	Gypsy	3.3e-17	Gypsy139-I_DR	Danio rerio	375		atcatttcttcatataatctgttaaagaaaatgttaaagcgctttactcaagataaaccaaaaacttgggatacttatctcccatatctgttgtttgcttatcgcgaagttccgcaagaatctactggattctcgcccttcaaattggtttatggaagaaaagttagaggcttattggatctagttaaagaacaatgggttgaaaaatcagaagatcaaaaaattccgttacgatattttcgtgacctgcaagaaataattcaagcccaattaaagcaatgattggttaaaactcccgtcctatgtgtgattgacgaagaattgcctcgtaagtctccaaactgacgcttcaaacgaaggacttgaagttgttttatctcaactacatcatggcataga…
ABGP01000706.1	Gypsy	4.2e-25	Gypsy-6-I_NV	Nematostella vectensis	807		tcgttggtcgctacgcctggtcaatacgatatccattcaaatcagtggcctacctacgaaaaccactttcgcaatttcctcaaggccaacaatatgggaatggaacattccttacatttatttttggcgttggttggacctgatgcatacaacattcttacaagttgtgcatatccgaaagcacccgaggatcataccttgaaagaacttttggaaatgcttgccaatcactttgtgccgagccgactgaagcatgccgaacgtcacagagtttggaagaacatgcaactcgaaggagagtctatcactgcttacgtctcaagaatccggaagttagctacaacatgtgaatttgcaggcgactcactcgaagcaaatttattggatgcttttattttg…
ABGP01000708.1	Gypsy	9.5e-49	Gypsy-32-I_DR	Danio rerio	857		ctttactacatcaatttgttgaagaaattgataaaatcatccgagatgcagacagtccagatcgtgcagatcgaagatgagaatgcaagtttagaagatttccataaagaagaaaaggtaccgcaacaattaagtgaaaaccagggtaagcaattgcaacagttaattaataaatttaaagaattgtttaccaagaagcttgggcggacggagatcgtggagcacaatattcgactactgaaatcagaaccgattagatgaagccgtacccgctatcttacgcgaaaagagagcaagtaagaaaagaaatccaaaaaatgttgcagctgaatgtgattcaaccctcaaatagtccttgggcttctccattgatgctagttaggaagaagaatggcactt…
ABGP01000741.1	Gypsy	1.7e-09	Gypsy2-I_SP	Strongylocentrotus purpuratus	804		cttacgaacgaggaagaaagccggctagaggagctggaaaacttttcagacgaacaattaaaaagtatggctaaaggtttaggcatacatatcggaaattcaaaaaccgctactttggctaggaaaattttacagaaagacactgaaaaagccgaagcatttcttggtgcaagtgcacagcctcgtactgaaccaaggcctgaagaaaatgtttctcaagggcgagaacaaacactggagcgaatcctaagccaaatggtactactacaacaacaattattgaataatcaaaatagacgggattatttggaaataaatattccaccactcccggaagacaaagatgtagataactggttgcacatgtttgagaagacagcaacagtcaatcgatggccg…
ABGP01000747.1	Gypsy	1.9e-17	Gypsy-32-I_DR	Danio rerio	902		cttccatacttactatttgtgtgcaaagacatcgctcatgaaactactgggttagcaccatttgatttattatatggttggaaagtcagaggaccattagatagaatgaagaacaatggactacgaattctgaggaaggtgaaatcgaacagatgaagggcaacgagttaatgaagattcaagatctctacgctagtctactcgaacaagcaaaagcatcagcagaggaggcggcgaagaaccgaaaacaatattatgatagtaaggctaagagtcgaagtttagagatcgaagatggagttttgttcttttcatcaataccccgtaaaaagcttgatctcaaatatgatggcccatactaaataaactattgcgtgtaccgtataaaatacaaaccga…
ABGP01000784.1	Gypsy	5.7e-10	Gypsy2-I_SP	Strongylocentrotus purpuratus	884		gcgagtgagcggagacatcaagaaatgatggatagaatgatgcaaagatcgcagcagccaaaggtaattactgtagccgctccgagtagcaaggcagaagtgcataaattagatgaattggatgatatcgaagactggattcacacttttgaaatcgcttctgagttaaatgaattgcccagaaatcgttggggtattaactttggttttgagttaacaggaaaggcattaacggcttacagtaagctatcgcatgaggaattacaagattatgaattcgtaaagagcaaaattattgatgcatatcatataactgctgatgcttatagaactaaattcatgacgttgaaaagaaaacaagatgaaacctttacagaatatggagctaaaaagaaagat…
ABGP01000821.1	Gypsy	1.4e-51	Gypsy-33-I_DR	Danio rerio	904		ccgtttgccatgtttagcatgccgtttggattacacagtgctccagctacgttccagcgtttgatgaatgcagtgctaaaagatttacagggagttgctaatgtctaattggatgacactatcgtctatagtgcaagttggaaagaacatttgcagcacctgggaactggtattcgatcgattgcgacaattaggattaagtgttaaagaataaaagtgcaatttcgcaagcaacactgtgtcacatttgggacacacgattggaaatggaagaatagcgcctatagatgcacatgttagagccaaaatgaaattaaagacgccaactacgaagaaagaagtacgttcatatcttggagctattggctattataggaaattcattaaagaatataccga…
ABGP01000866.1	Gypsy	3.6e-58	Gypsy-34-I_DR	Danio rerio	907		ctgtttgccatgtttagtatgccgtttggattacactgtgctccagctacgttccagcgtttgatgaatgcagtgctaaaagatttacagggagttgctagtgtctacttggatgacactatcgtctatagtgcaaattggaaagaacatttgcagcacctgggaactggtattcgatcgattgcgacaatttggattaagtgttatagaagaaaagcgcaatttcgcaagcaacactgtgtcatatttgggacacacgattggaaatggacgaatagcgcctatagatgtacatgttagagccataataaaattcaagacgccaactacgaagaaagaagtacgttcatatcttggagctgttggctattataggaaattcataaaagaatataccga…
ABGP01001077.1	Gypsy	2.7e-24	Gypsy44-I_DR	Danio rerio	501		ttctatatgatttattcgttcgtgtatgactcgctaccaacaaaggtccgatggacaaaagactgcgaacaagccttcctagaactcaaacaatgtctaactaaagaaccaattttgcgtgcagtaaatgaagatcaaccgttttccgtgcaaattgatgcttcagacttgggcataggcgctgtgcttatgcaagtttacgataataccgaacaccctgtggcttatgcaagtcgaaaatgaactgcagctgagaaaaattattcaacaactgaaaaagaatatctagcgttggtacggggattacgctccttccaagtctatttagaagaacaatattttatgctttacacggaccaccaacccttactttggttacatcggatgaagaatcataac…
ABGP01001225.1	Gypsy	5.3e-06	Gypsy46-I_DR	Danio rerio	1094		attcagagggccaaatatggaaaggaatatatcttgactgtgatggattatgtttcaagatacccaaaagtggtggctatttctaaagctggtgctgaacatgtagctaagtaattaaaatttaatttttataaaggacgatgacatctaaagaaatatcatcagattaaggaacagaatttgaaaacaaagccattaaagaactctgcaaaatattaaacactagaatattttgtttatcttcacagcacccaaaagataatggacttactgaacgtttcaatagaattttaaagtaaacattcagaaatttgtcttgagaaactcaagcagcaggattagcagctcccgtgtttattatttgcttttagagaatttttacataaaactataggcctt…
ABGP01001271.1	Gypsy	2.6e-09	Gypsy4-I_SP	Strongylocentrotus purpuratus	516		catagtctgcttagtacaataatgactgatcaaggaacgaatttcatcgcaaggctgcttcaagatttatttagtcggtttaaattacatcatcaatttgccttgcttaccatcattaatcaacaggcattgtgaaaaggttcaatagaactacaaacgaattactagctacttactctaaggtatcgcttaatttgtcagatgatctaattcgtttaaaatggtcttataacactaccccgcatacaagcactggagttacgccatttttcgcaatgtatggacgaaatccaccattgccagatttaccaacagaagatttacaaccaactgcgaccggtaattgataacagacattgaaggcagaatgcaaaaaatatggaaatttgctgctgacaa…
ABGP01001273.1	Gypsy	2.2e-75	Gypsy56-I_DR	Danio rerio	793		agaccaatagcctttgctctacgcacgctggttgaaagagatatagaacgccattgctctttgggaatcctagaatcaattgaacactacgaatgggctactcccatagtcgccattccgaaggccttagatgctgtgaggatctgtggagatttcaaggttaccgttaatccggtcctatgcacagaccagtatccactaccaagatccgaagaactctttgctgccttaaatggaggttcattgtttacaaaattggatttctccgaagcttatttacaagtcgaactcgatcctgcatcgcgcaaatatcttgtcatcaacacacacaaaggtttatatcgctatacacgccttccttttggaatcgcttcagccccccacgatattccaacaatt…
ABGP01001297.1	Gypsy	6.6e-05	Gypsy-31-I_DR	Danio rerio	207		ccaatgatatttaaactgtcgaaattggttgcaaaatataaaatatcagatgtagtagaaaggtaatttaaaacattcgagaggataggaataccctgctaaatacttgccgatagaggtacagatgttatgtcagcaatactggatgaaatatacgatacattacacataaaaggaattgcaacatccgcctatcatccacaaacg
ABGP01001764.1	Gypsy	1.3e-164	Gypsy-32-I_DR	Danio rerio	2403		aatatttatgctgaagggagcccagctaagtcactgatcgatactggagcaagcctgacattggtcagaaaagattttgtagacaccgaagtcattaattatgcagacatggtgcaggtaaccggatttatgaaggataccctagaagctcctacagcaaatgtcatcattcgaatcggaaaacgggaaaaggaaattcgagtggtagtcattgaagacttaccctacgacgtaatactaggagaagaaacaatagataagtttaatttaatctcgtttaatgcagatcctgaagaggaagcggtgcctagctgtaagaatgaccaaccagaagaagggaatgatgtaaattcggaatcggagatcgatatagcttatcatgccttcgtggcagaaatt…
ABGP01002009.1	Gypsy	1.2e-38	Gypsy5-NVi_I	Nasonia vitripennis	585		cctaaaccagttaaagacataagacgcattttaggaatggccacatactatagacgatttataaaagatttttcggtagttgcaaagtcgttatttagtttgcaagagaaacaccatacctttagctggaacgacagttgtgaaaatgcattcattaaactgaaagaattactaacttcctctccaattccagcgtatccagattttaagaagccattttatgtcaaaaccgatgcgagtgatacaggtttcggtgcaatactatttcaatacgatgataaaaagagataaacacccatagcttatgtaattcgcactttaaaaccgaacgaaaagtcatacactgtaacagaaaaagaggcccgagcaattatgttggctataagtaaatttagacct…
ABGP01002089.1	Gypsy	8.2e-06	Gypsy152-I_DR	Danio rerio	489		gtaccaaggctcacagaggacgaggagcttgatgcctggcttgccatttttgagaaaacggcaacggtaaatcgatggccaaaagaagagtggggtgcacgtgtgggggcccgtattaattggtccagcgcttgaagcctacagagatttaactcttaatgaacaagaagatttcgagtttgttaaagaaaccttacttcaagcatatataatttctcctgatacatatgcgaagaaattctttggattaagaaaaaaggaagggcaatcctatccagaatatgccatgaaaaaaatgcattatttaaaaagctggttagctgctagcgataaagctacagaggacacaataattatgggtatccaatatcagaaatggtcttgggctaaaaattactc…
ABGP01002211.1	Gypsy	5.3e-49	Gypsy48-I_DR	Danio rerio	748		tatattactacgctagatctatcgaaggggtattggcagatacctatagaagaagaatccaaatcttataccgatttcaccacaccaattggattatatgaattcaatactatgcctttcggactgcaaaacgcaccagtaacttttaagtcactggtaaattcgttattcgcagaatacagtgagtatgtagctgtatgcctagatggtatcgttatatttgatcagacgtgggagcaacatctgagtcacatagcaaatgttttcaaaatcctggaagctgcaaagttaacattgtagccttcgaaatgcattttcgcagaaggaaccgtaaattatttaggacatcagataggatctggaaaactaaaaccaaagaagttgaagttgaagctatta…
ABGP01002215.1	Gypsy	1.3e-62	Gypsy-169-I_DR	Danio rerio	993		aaggcattcacattagaaaaacctggaacgtgggatgtttacctgccatatcttttgtttgcatatagagaagtccctcaagaatctacgggctactcaccattcgaattattgtacggaagaaaggtacgtggaatcctagacctggtaaaagaaaattggacaaagaaggatgctaccgcacgtacacctttgcaatattttgaagagctcaagagggtcatggaaaagaattggagctgggccaagcgaaatttggaacatgcccaagaccgagccaaatattactataatcggaaggcgaagcataccgaatacaaaattggagataaagtacttttactgcgacctatgaaaaccgataagatgagcttacattgggatggaccgtacgctgtc…
ABGP01002238.1	Gypsy	2.4e-37	Gypsy119-I_DR	Danio rerio	507		tcgacacgtataggttaaatccggcgacctatgctaagaaattccatgaactaagtgaggtggaaccaagactgtgaacgagccttcacagatttgaagaaaagattaatacaagctcctatacttcgagtcatcgacgaacgacttccgttggccgtgcaaaccgatgcctcaaacctagggactggagcagtcctggtacaaaatcataagggtattgaacaccccattgcctatgcaagtaaaaagctctcgacggccgaaagaaactattcaacgatcgagaaagaatgtctcgccgtcgtatgggcattgaaaacctatcaggtatacctggaggggcgagaatttactctgtataccgaacatcaacctctgctatggctacatcgaatgaag…
ABGP01002249.1	Gypsy	2.6e-153	Gypsy-6-I_HM	Hydra magnipapillata	2705		aatagcgtcgatctagcctcgcgtgctgtcactgtaactcccatgcatattgttaaaagttgtccagacaacttagtaggacttttggaagcttatgataatgataatacaataccggaaggaatctacatagctcgtagtattgttaaaacttgtaattccgttgttccagttcccattctaaacattgctactactgacatgaagctgcacgaaaataaaatagtttttcgctttactccgctgaaccgtgctattgtgaatttaattaactctcagaaaacgggagaaaatatcgtgaaggaagaaagaactgacaaaaatcttgattttaaggcacagatagatcaaggatatttaccggaggaacaacaaaatgaattaatttctttgctttcg…
ABGP01002285.1	Gypsy	9.4e-05	Gypsy-32-I_DR	Danio rerio	363		ccatccactaactaatggatggtagagcgattcaacgcactctacagcagattataaagaaatttagtaataaatcattcaccaactgggacttttatctcccttatttattattcgctgtaaagctcctcaagagttgacaggcttctcaccttcgagcttatttatgggtggaaggtgagaggtcatctagctattttactcgaaaagtggacagaccaaaggagcgaagctaagactttaccgagccacgtgctgaagctctgtgaggaattaccaaaaatacttgaagaggtatgaagtaatttaggaacctatcgagagaaaatgactgctagatataacaaggatagacgaaaaagg
ABGP01002310.1	Gypsy	1.5e-44	Gypsy119-I_DR	Danio rerio	588		cagcctgtggtaaagaaggacgtccgagcatttttaagactaacgggatattatagaagatttatccccaactacgcaataatttccgcacctcttgtacaatttacatgcaagcaagtaccaacaaaggtccgatggacaaaagacagcgaattggccttcctagaactcaaacaatgcctaactaaagaaccgatttttcgcgcagtaaatgaagatcaaccgttttccttgcacgttcatgcttcagacttgggcatagacgctgtgcttatgcaagtttacgataataccgaacaccctgtagcttatgcaagtcgaaaattaactgcagctgagaaaaattattcaacaactgaaaagaaatgtctagcgttggtatggtgattacgctccttc…
ABGP01002344.1	Gypsy	2.4e-25	Gypsy-21-I_NV	Nematostella vectensis	987		tgtcaaggcaaagccaatcgacaaattgggcaaccctatcgggattgttttgaagctaatggtgaaaatgagattatgtactgatcttaggccacttaacgaagctacaaagaggaaacattctcctttgaaaacgatcgaataattgctagaataaatgcctggtgctagagtatcctatcaactagatacgattgcagaattttgacaaatatatctagatgaataaagctaacaattgcgcacgtctaattcatcatttggaagattacggtttatgagaatgcgtttttaaaatcaaatcgactccttagatattccaacgaattatggctgaatgattgcctttacagaaggagcacatgctattagggatgatatcttagtgtggtgtgagga…
ABGP01002385.1	Gypsy	4e-33	Gypsy-32-I_DR	Danio rerio	744		gtcattcaaaaattttgtcaagtacttaccttgcaggcaggccggacagaggcgaagtgccgcaaaatacgccttcgagaatgtcatccgataattcagaagtcgtatcgtgtatcgatggctaagagggagtacctaaagaaggaattataagaactacaagatgccaaagtaattagctcgtctagaaaactattgagctcgccgatgtagttggtgaaaaaaccgtatttgtcttaccgagtatgtattgattttaggatgataaaccccttatcgatttaagatgcttatccatttccttagttagacgaaattctctagctgttgagaagacctaggtatatttcaactctggaactggcgaaagggtattagcagattccattggggaacaga…
ABGP01002504.1	Gypsy	1.7e-11	Gypsy-116-I_DR	Danio rerio	687		atgaatgcagatcagatgcggcaagaagccgagagactgggcttagctgtgggagaaaaggttaagaaagaagacatggctgctcagattatgaaaaattacgattcagaggacgaaagagaaggagcaacggcgagagtaccagaaaccgaagaaacaagtatggtaaaccaattattacaagctttcttgcgccgagaagctgatcatattccactagaaagaatgtctgaaaaagatgaaatcggagcctatttaggcttgtttgaatttcagataagtgatgttggactgccaaaagccatttggggttacagattacgccgttttttgtcaggaaaagcgtcagatacgtgtactagattacctgtagaagaacttcgaaattatgatacggtt…
ABGP01002543.1	Gypsy	1.6e-08	Birddawg_I	Gallus gallus	417		tatacagatggtgcctgttccgggaacccgggaccaggtggttatgctgctgttatattgaatcaggggcaggaaagagtagtagccgggtatgaagatgaaaccaccaataacaggatggaactgagggctgtaatagaagctttaaaagagataaaagagggtagagaggtccatgtttattctgattcaagttacataataaacggtatgaagagctggattgatgactggaaaaaacgggggtggaaaacaagtagtaataaacctgtttccaataaggatctgtggttaaagcttgataatctatccagtaaatttaacattaagtttaaaaaagtaaaaggacattcaggtgatgaatataacgaaaaggctgattctctggccaggaaacag…
ABGP01002565.1	Gypsy	3.3e-48	Gypsy119-I_DR	Danio rerio	733		tcagcgcctactcgccgagacgtgatagcaatacaaccgttttcagagggcacggagatcgaacaatggttacagatcttcgaagcaacggcagagcgaaatggttggcctgaaaccgaatggggaccccgagtaggaccattattaattggctctgccttggcaaacttttcattgctaacccgagaggagcaagatgattacgcaatagtaaaatcgaccctcctcgacacgtataggttaaatccggcgacctatgctaagaaattccatgaactaagtgaggtggaaccaagactgtgaacgagccttcacagatttgaagaaaagattaatacaagctcctatacttcgagtcatcgacgaacgacttccgttggccgtgcaaaccgatgcctc…
ABGP01002567.1	Gypsy	9.1e-06	Gypsy-116-I_DR	Danio rerio	249		atagagaaagaatgcctggcgatagtaaacgccgtaagacacttctacatttacttagattgaagagaatttttgttacaaacgaatcactagccgctattgaggcttatgaaaatacgaaatttcaatcaacgattgatgcgttgggcaatgcgcctaagccaattttagaatgaaaatacagcacatagccggccgcgaccacacgaatgtggatggactatcccgtttgtttatggagtgaagatt
ABGP01002605.1	Gypsy	2.5e-108	GYPSYDR1	Danio rerio	1252		ctaacggacgatcaacacaaggagcttttgaaattaattagaagatttcaaaacacattcactaataaattaggcaagactaatctaatggaatacaagatacaactaaaggacggagctgagcccatcaagcagaaatcataccgaatcccagccgtgaaaaggaaagcattacaagaggcgatagatgaaatgcagaaattgaatgtaatccgagaatctcgcagcccttgggcaagtccagtagttttagtaaagaagcctaacggtacctttcgaccatgtatagattataggaagctaaattcctgcaccaaagctgatgcatacccactaccgcgaatagggtacattctggacatagtgggaaatgcgaaatttattacgatgttagattta…
ABGP01002713.1	Gypsy	8.6e-89	Gypsy119-I_DR	Danio rerio	1053		tcagtcttagccaatgaaactgaagagaagaaagaggaggatattccatacttcagagaagctcgaagggattttgatatgaatttatttgatcctacgttagccagcagtaaaaggttggcattggaacacctaatctctacgtttccgaacacctttacggataagttaggaaggacgagtttagtaagccataaggtggttcttaagcaagatatcgaaccgatcaaacagaaagcctaccgaatgccgggggttaggaagaaagcgttacgagactcgatccaggaaatgttggagctgaaagtcatacgaaagtctaccagtccttgggcaagtccggtgattttagtgaagaaaccgaacggaacatatcgaccgtgtgtagattaccgaaaa…
ABGP01002813.1	Gypsy	1.6e-32	Gypsy-31-I_DR	Danio rerio	736		ccaatgatatttaaactgtcgaaattggttgcaaaatataaaatatcagatgtagtagaaaggtaatttaaaacattcgagaggataggaataccctgctaaatacttgccgatagaggtacagatgttatgtcagcaatactggatgaaatatacgatacattacacataaaaggaattgcaacatccgcctatcatccacaaacgaaggggatggtagagcgattcaaacgcactctacagcagattataaagaaatttagtaatgaatcacgcaccaactgggacttttatctcccttatttattattcgctgtgagcgaagctcctctagaggtgacaggcttctcaccttcgagcttatttattggtggaaggtgagaggtcgtctagctattt…
ABGP01002900.1	Gypsy	2.1e-08	Gypsy99-I_DR	Danio rerio	186		atggcggaacaattttacaaaccaggtccacttgtgattgaaggtaacgtcgcagaaaattagctaaaattcttatatgaataggagatttacattgaagctgcacacagctaagtatctgatatgatgctagcctacattatgattaatttagctggcagcgaagccatcgatcgttcaagatct
ABGP01002980.1	Gypsy	3.6e-15	Gypsy2-I_SP	Strongylocentrotus purpuratus	894		aaaaggatgacttacgctcatttatacatgcattcgaggtccaagtcagagctgcaaagatacctacccgaaattggggtagacttattggtacatatttgacgggtgccgcgttggatgtttattacacgattccgatcgacagattagatgatttcgatgctgttttagactacttattgaaaaagacggagttggctccggaaagttatcgtgcaaaaatagtttgaggtgagcctaaaacggatcagacgtacgtggaatggggccgaacgatcaatgaacagattgcgagatggcaaaaatcggttgatgtgcccatacaagacttgttgctgccggaattatatatcgctggttggagaaccaattcaagtaagaagggtctcctggaattta…
ABGP01003000.1	Gypsy	3.3e-29	Gypsy-13-I_NV	Nematostella vectensis	756		cctcattacccacaaagcaatggtttcatcgaacgtatgggccaaaccataaaacacattttacgaaaggttcatgatgatcacatcgacccttacttaagcttattgtacgccagagttacaccagtaaccagcggactaccaagccctgctgagatgctttttggacgcatgatacgtacacaattgccacatccttcacgcaagcctaagtctgaagttcgtgaaaaattggagcagcaacaagcaactcaaaaatattattatgatcgacgcacacaacctagtctaccttcgttgtctgcatgacaagctattgcactccaaaacccgtatacactacgatggtcacctggtgtcgtcttaagtgaatcaaccgaacctcgttcttataatata…
ABGP01003025.1	Gypsy	2.2e-35	Gypsy-32-I_DR	Danio rerio	1023		ttattcagagttttccctaagagtcaacttacagttgggtcacatcgagtaaatatactatgacatacgcctccgaaaaaaccgccagatacgtcagtggccgtaccccacatcgatggcgaagaggcaatatctgtaaagggaattagaggaattgcaatacgccaggatacctggctctctagaagccttcggtgctcgccaatagtcttagtggagaacccttgtctgtcctaccgattatgcatcgactttaggacgataagcgctgaatcgatattagatacctatccaccgagatagacgaaattttagagctcttaggaatagctaagtatatcacgaccttggatctggcgaagggttttcgcagatcccgttgaaagagaactcgaaggc…
ABGP01003035.1	Gypsy	6.9e-84	Gypsy-8-I_NV	Nematostella vectensis	1122		ggtatagcatccgcaccagctattttccagcagctgatggataccatgctacaaggtattcctggaactgcttgctacctggacgatatcatagtgaccgggaagacaaaagccgaacatccgcagtcattaaaacaagttctggacggtatcaacacatctggtttcagcgtgcagctgaataaatgctcgtttatgcaagggaagataaaatatttgggacatgtcctagataaaaatggtatacacatgtcacaaaagaaggtagatgcctttgtgaaaatgccagaacctcagaaccaatcacaacttcgttcgttcttgggattaaccagtcattacggaaagtttcttccgcaactctctacgacatgttcgccactacatattctattgctg…
ABGP01003068.1	Gypsy	1.9e-06	GYPSY8-I_AG	Anopheles gambiae	210		attgatttgattgatatgcaaacacaagctgaccgtggatataagttcatcctaaattatcaggataatttgacaaagttttgtgtcttacggcctttgaaatctaagagagcagaggagattgctttacatttgacagatatattttgtttatttggtgctcctgcaattttacagtcagataacggaagggaattttgtaataaggta
ABGP01003136.1	Gypsy	2.2e-17	Gypsy44-ZM_I	Zea mays	321		gaagaggtaaaaatggcgtttcttagaaacgaagagcttgagattacaaaaaagaaggtaccaatgattgatttacctcttggtgcaacagaagatcgtgtttgtggtactattgatatcgaaaaagctcttacagaaggtgtaaaagcgtttgagcctggtttattagcaaaagcaaatcgtggtattctatatgttgacgaggtgaatttactagatgaccatcttgttgatattcttctggattccgctgcatcgggttggaacactgttgagcgtgaagggatttctattaaacatccggctcgttttgtgttagta
ABGP01003179.1	Gypsy	2.7e-28	Gypsy-6-I_HM	Hydra magnipapillata	918		ttacgtagattggctgtggccctaagtgttcggaaaattaatatagaatataaagctggtagttaaaacgtagatgtagacgctttatcttgatatccagtacctgcagtgtactggaattataattcggttaatagtttaactgataaaattagatatgaataacaaaatgatactttactttcgtatataattacttattgtaaggacggaaatgtacctgaagattccaatgtagcttcacgtgtattgcattacagtaatatttgctattttgatgataacaaatctttgttgttttatttaattaaaaatgctgttggtgattttcattctgttatttttataccaacaccacctgatttaattaaattaagcatatcatttcgttatttcaca…
ABGP01003023.1	BEL	2.5e-25	BEL-3-I_Nvi	Nasonia vitripennis	903		atttatgtagacaacgtcttagtcgggttgcctgacccaaaatcagctttagtattctacaaagaaggagaggaattattcaaacaaatcagtgtcaatcttaaagaatggggatctaactcttcagaattcatgaaaaatctatcgctggaagataaagttgaaagtaatttcttaaaggttttagcacttaaatggaataccatgaaagacaccttcaccgtacaaggagccaagaacttaatgctaatgccaatcactaagaagatagtacttgaagctgatgcccaaatttttaacccaatgggctataacatcccatcaactataaggttaagaatactattccaaaaattatggaagaacggttaagactgaaacgaaaaagtcgcaccagaa…
ABGP01002890.1	DIRS	7.3e-10	DIRS-35_NV	Nematostella vectensis	633		aaaattgtatggcaaggaattagaagaaaaataggtattgcaaaacaaggtaaggatcctattctacttaaagatttagaagaaatattacaacatattcctaaaaatactcatatgggaattagagatagggctcttcttacatttggttggttctctgctatgcgtaggtctgaactcgttaaacttaactggcaagatatttccttcattaaagaaggaataattataaatattagacaaagtaaaactgataaatttggtgaaggtcaaaaaatagctatactcaaaagaaaaatattttgtccaataaaacacctaaaagcctggcaaaaaattaataataatgaagcaatattctgttctataaacaaagcagataaagttacaggtattaga…
ABGP01002074.1	ERV1	3.7e-09	ERV2_MD_I	Monodelphis domestica	480		gacaagataaaggcattaacgaaattgataaaagaaattgcggaaaaaaataattcactatcggattgttttgctgaactatgtgacaaagtgaaacgtcttttagaaagtatagataacagaactgaacggatagaaggtacaactgaaaggattgacgacagaactgaaaggatagatggccgaactgaacggatagaagatacaactgaaaggattgatgacagaactgacagaatcgacggtacaactgaaaggacagataaccgaactgaacggatagaaggtgcaactgaaaggatagaacagaaattggacgaattgaaaaatcaaaacaaagaatctgatgaaaagcaaagctcaaagccaatagctgaagcgacctctcaaggtaaaagg…
ABGP01002425.1	R4	1.1e-10	R4-1_ED	Entamoeba dispar	1395		aatgaatatcaagttagactctgcgatactcaaaaccgtcatgaattagagctaaacgagatgaaagcatcatggcagaaagagaaagaatcgatccagatagaaataagagaagagcatgaagctaaaattaataacttacaaaataaatacaacgacaatatgtacaatttaaaatcaacattacttgaagagaagaaagtaatagagcgagatatacaagattacaaaatcaaattagtaaacacaagaaaccatcatgaagacgaaattaagaggataaatagactatgtgaagaagagaaagaattattaaaagaaaacttacataatgaatatcaagttaaactctgcgatactcataaccgtcataaattagagctaaacgagatgaaagca…
ABGP01000165.1	Jockey	9.9e-10	TART_DV	Drosophila virilis	867		tgtgaagatattcgttgtgaatacgagaaaaaagttgaaaatttgcatgaactgcaacatgatttacgtcagagatccaatcaaattgcgcttttggatcaacaattagataaaaccacgtctggtagtcatgattaccaacaacaaatagcttcattacaagcagaactagaaaatgaacagcagcaaaagataaaagttatggagcaagttacggaaagagaaaaagagattcgagaatcgctagagcagctacaaaatcactataatcatcaacttgaaacactggaagaggaattaaataaatcacggcaaaccattcaactaaaagacgatcaaatttcatatttaaatcagcaattcgatactactagtcacgaattggaagagaaaacatcg…
ABGP01002869.1	Penelope	1.4e-06	Neptune3_Ren	Reniera sp.	429		tctaacaatacgttatttaatagatacttaggtgacgttatatttattggaaataaaaagaaaatgattgcccatatttttaagcaatatactgatttacgcaaacaatttgaactcagtattgtagctttgaatgatattccttgtaactctgctaatttccttgatcttaatatttcatttgttagtaataagattattactaatacgttcaccaaaaataatactattaataatgtatcacattacaagtctggacattttcattcgacttttaaaggaattatactaggaagattaatcaacggttgcaagaatttttcaataaaggaattgtatgcaatttcacaaaaacttttgtgtaaagatcccttagagaaacattaccctatatcactc…
ABGP01000046.1	Helitron	1.1e-10	HELITRON4_OS	Oryza sativa	249		tttggtaaacctacgttatttataacaattacatgcaaagcacagtggcacgaaataattagcgagctcaaaccaggacaatcagctgcagatcgtccggatatcacggcgagagtgtttagaattaagcaacaaaaattattacacgatctcagaaaccgtatccttggcaatctgaatgctttcatgtataccatcgagtttcaaaagcgtggtctacctcattgtcatattctatgcattttaaat
ABGP01000082.1	Helitron	1.1e-09	HELIBAT1	Myotis lucifugus	251		gtacttggtggagaacatgccggctctatcattttaataccacgtattaatatttccccatctgacactgatcttctatttcagttgatacgtcggtaatttcctatatgcccagcatttgctatgactattaacaaaagccaagggcaaactttgaatcaatgtgcagtacttttgtctaccagcgtttttactcacggccagctatatgtagccataagccgcgttggaaatcctcgcgattgaaaggtg
ABGP01000314.1	Helitron	1.9e-05	HELMET3	Medicago truncatula	542		atattcgataatttatctgataacttccaaaatacagcttggctatgttcacatgctattatttgccccactaattctactgttgataaaatcaaaaacatcatgctcagtaaatctcctggcgacgttcgcgaacatagaagttgtgatgaaattcttgaacacgaatataattatccactagagttcattcattaatcaattaaatccatcaggattgcctccctataacttactgttgaaaaaaggctacagtataactcttttaagaaatttagacatgaaaaatggccgtgcaaatggctgtagatatgtaattaaaggattgtatgattacgttatcaacgcagtcattgctataggcattaacgcaggaagcaaatattacgtattaattta…
ABGP01000439.1	Helitron	4.6e-05	Helitron-1_AC	Anolis carolinensis	216		tttcgaatgagtaggctacagctcccgatcggactggcttttgccataacgatcaacaaatcacaatgtcaaaccttgacaaaaattggtttacacttcaaaactccaatattttcgcatggtcagctgtatatagctttatcacgagttcgtgcaggcccccgtagaattacagtatacaagagaaaacaatcaaatattgtttacaacgaagta
ABGP01000456.1	Helitron	2.4e-107	Helitron-2_AC	Anolis carolinensis	3543		tatctagacaagacagaggcgtataataatgcattggccttagcttctataggttgcaatgaagtttgcatatctgagtttaattctacttttaaggtatacggaaaattacatcataagatcggatcgcttattccgttaaccggccaagcgccaaagttcgcttagttattcttctataatagtgataatgaattgcaaaatagattacaacatatcaatagtgttgatgagaatatattaagaaaattgcgagatatgctacataccgtaaatagctatatacattatacagtccttaaaatgtgctattgaagttataagcgaagaagtagatatgtcgatagtcttgcatgctgataaacgtttacgaccaaatgaagagcattctggcgttat…
ABGP01000556.1	Helitron	9.8e-06	Helitron-1_HM	Hydra magnipapillata	471		ataacgaaatcgattcacaaattcctagtgacattcatgagcatacaagcatcaatggtgccgacaaaggaagcgtagaaaatagaattctgtgtgaatatctgaactccttgaactttcgggccatatcaccgcataagctacggctgaaaattattaagtatggtgttggagaatttagataaaacatgtgctgttctgaacggcgcgattgaaaagaacagcatgtatcagtttatgattcaaggagtggttgttgccgagagagtacatcatggtagaacagttatcttgctacgaatgaagttaaaacccagtgattacttattactgtttcattttttacggctacaattactgattcgattagcattcactattacaatcaacaaatcctag…
ABGP01000561.1	Helitron	1e-16	HELITRON1MT	Medicago truncatula	135		gctataacagctaataaatctcaaggccaaacattagatatggttggactgtatcttaatagatcaatgtttactcatggtcaattatatgtagcacttagtcgctcacgcagtgccattaatatcaaaattcta
ABGP01000715.1	Helitron	8.7e-38	Helitron-1_Dana	Drosophila ananassae	612		tggctttctgctagagtaatattaaacccccaaaatagtgtggtggacgcattaaatgatgaaattatggaacgtttgcctggcgaagaggtgatcattagtagcatagattccgtgtccaatgaagatcaagccagtctttatccgcaagaatttttaaattttttaaatttatctggactgccaccacatcaaatgtcattaaaagtaaatgctcctattatgttattacgtaatctagatccatgtaatgggcattgtaatggaacgcgatacatgttgacctctattactgaaagactgttggtggcgcgtatacttggtggagaacatgccggctctatcattttaataccacgtattaatatttccccatctgacactgatcttccatttcag…
ABGP01000723.1	Helitron	2.4e-06	HELIBAT1	Myotis lucifugus	969		tcgtcgattcagcaatggaatggatctatgtattgttgtgcccgcctatacaataatgatactatagaagagtttgggatttgtaccaacaagcatagttgtgggtttatgaataagcaatgtagatattgtaaagctctaatgtcgatcgaagagcgctttggtggcgctttaaatcaaccaaaatttgatttatgttgcttatcaggaaagatagcgattcaagaagtgcctgatcctctagatgaacttcgtagattgctaacagatatggataccgtctcaaaatatttccgtgctaatatacgaaaatttaattgtggcttatgcatggccagcatgaaagctaatgatgttaatatagctggtggggcgagtacttatagaattcaaggatta…
ABGP01000820.1	Helitron	3.1e-06	Helitron-1_Dana	Drosophila ananassae	351		acttctacgattttactgtctattactgatcatctattaatggctagcttgattggagatgagagaacaggttcgattttgccaattccaagaatgaatttatcatcatcgggttttgatgtgcctgttcgactaattaggcatcaatttcccgttcggctagcatttacatcgactattaataaaagtcaagaggaaatatttcatcgacgcgatgtaatgttaagcggagatttatttacacatggacagctatatgttgcaataaagagagtcgggaatccaagagatttactaatatacacaagtcaggcagaacagtttataaatcgagataggcaaacaatttac
ABGP01001009.1	Helitron	3.6e-20	Pr_Helitron1	Philodina roseola	530		tttaactacgacatcagaaaggactacgctggcaattccaagaagaccatcggtaaagtgtatagagtctgccctcattacagagcgaagaaattttctcgagaagcaaaggcctctgctgcaaaggaggcaagaacaagattgaacctctcttctaacctcctgatatattgaagactctcctcacagacgattcgtcagatgcaaagcattttcgagaaaacgcttgcaattacaactcgacctttatgttcacgagcttcagatatgaccagaatctcacccatcgcatgttcttcatcgtttttaaaatttatggccaagtttatcaccgtattagcggtcttcaagctattccgaacgaagaaccaaagtatgtacaagtctactttattggtg…
ABGP01001225.1	Helitron	1.4e-09	HELITRON4_OS	Oryza sativa	830		attccagttttcaaaaaagcttcttccacccatgtcgtacaaatgcgcttaaatagaagttacctttgacgaagagtaataaaagtgttacagtcacaaaatatgcgggaagatcagagttgccatccaaataggcaagacgttttgttacaagtctgcgaagggcgagtggaacaagaacatgaaggattaattacacatcctccttctgttaaagtagtagcagaccatcacaaaattatcgctgaagtatttggaaatcctataaacccgtcttaacttgcagtgcgggctattatttcactaacataagatattgttaacgaaattaataatcaagtcgttcaccgaacaaatggacaagtacgcgaatagatcagtgttgacgaactggtagag…
ABGP01001411.1	Helitron	4.6e-05	HELITRON1_CE	Caenorhabditis elegans	165		ataaataaatctcaatgccagtctctggaaaagattggcttatgcttgccaacaccgctttttaatcatggtcagctctatgttgctctatgaagagtacgtagaggtccttccgcaatcgtagcaatgtctacatctgttcaaaatatcgtttatagggatatc
ABGP01001494.1	Helitron	8.3e-143	Helitron-2_AC	Anolis carolinensis	2463		ttatgctgccttaatggcaaaataagtataccagaaatacctgatcctccggcagttttacgtaatctcctacttaataacgatcgaatagcaagatattttcgttcaaaaataagaaaatttaattccgggttatgtatggctactatgaaagcaactgatgcaagtataacaggtgttagcaattatcgaatacatggtacggtctatcgaatgataggtcccgcacgtaatgctgatggtgaacaatcttcatgcatacagacctacttttatgacgtagacgaacaaattcgacgtagagttaacagatacgattcatcatctgatgaaagagctttagaaagtgaaatatttggaaggctcactgttatgttagaaaatgcaccaaacacttac…
ABGP01001543.1	Helitron	1.3e-11	Helitron-1_AC	Anolis carolinensis	516		ctgcaggaaaagatagtgaaacttcagcaaaaaaatcatcaaatcacctggctcaacgaaggctttaactacaacatcagaaaagaccacgtaggcaactccaagaagactattggtaaaattgacaaattctaccctcattgtagagcggagaagtttcccggagaagcagagggtccttgctgaaaagaattcaaagttaagttcgaacctctcctctaacctcctgatattttgaagactctcctcaaaacgatttgtcagatggaaagcatttctgagagagtacgtgaaagtataacttggcctctatcttcacgagcttcgggtccgacaagaatctcaacgatctcagtttcttcaccaccttcaaagctcaagaggtgcaaccctgaacaa…
ABGP01001768.1	Helitron	9.5e-14	Helitron-1_AC	Anolis carolinensis	644		ctgcaggaaaagatagtgaaacttcagcaaaaaaatcatcaaatcacctggctcaacgaaggctttaactacaacatcagaaaagaccacgtaggcaactccaagaagactattggtaaaattgacaaattctaccctcattgtagagcggagaagtttcccggagaagcagagggtccttgctgaaaagaattcaaagttaagttcgaacctctcctctaacctcctgatattttgaagactctcctcaaaacgatttgtcagatggaaagcatttctgagagagtacgtgaaagtataacttggcctctatcttcacgagcttcgggtccgacaagaatctcaacgatctcagattcttcaccaccttcaaagctcaagaagtgcaccctgaataac…
ABGP01003138.1	Helitron	7.5e-17	Helitron1_ZM	Zea mays	333		ggtgattttcggcaagttttaccagtggttcgtaaaggacgaaggcctgatatcattaatgcttgcatgtctaggtccccattatggtcaaattgtacgatattaaaattaagaataaatatgcgaattgtcaattgttctggaaataatcgggattctgtagatctattaagatacaatgattggttattaaaattaggtgaaggacgactccctcacgtatcaggaactctttacgacgatatgattgaaattcctactgatatgtgtgcaaactcaaagcaagcattagtaaatcacgtttacgaaggactggaacatcgttacagcgac
ABGP01000501.1	piggyBac	4.5e-19	piggyBac-3_NV	Nematostella vectensis	1326		tggacaaaggctatttatcgtcgttaccgaatagtcaaattcaatcgagatcaatatggcccaactatggaaaagcaagcagattttactgcactcgattggtttaacttgttctttcctgataaactttggcaagctattgctattcatagcaatagtcgcgtagctcaactattagctgtaggtaaaatgagtgaacaagttgtggattggataccattagatgttaaaactctaaaagcatttgttggcatggctattataatgggaagtataaaatttcctagagtgactatgtattggcaacaatctcgtaaatattcatcactgggctatttcccgtatgtcttgtcaatgcggcgatttagtcaaattttaaataatttagaatttgattct…
ABGP01000746.1	piggyBac	4.6e-38	piggyBac-1_XT	Xenopus tropicalis	1452		ccagcaaattggtctgaagccttgccacatccgtttaaagggtatcctgggataaaatacgatactactttttatgatgcagtccattactttcaattatttgtgcccaacagtctatttgatcaattcgttatggctacgaatcagtttgtgtttcaattacttgaacagcaaaatggcaatggagaaactattaagcaattaaagcagttatgggtcccaacaacgatgatcgaaatgaagaaatttattggcttgctacttttaatgggtatcattgagaaaccaaatgtttttcattactggtctcttgatccgctttacgaaacaccgctattccaatcgatcatgactaagaaacgctttatacttttattgcgatgtctacgctttaatgat…
ABGP01000865.1	piggyBac	2.5e-74	piggyBac-1_XT	Xenopus tropicalis	1698		gagaattataactctagtggtagtgaattgatcgaggaaaagcaggatgatccatccacaaccgcagtggatgagtccgctgatgaaatggagattccaccattagaagaggtaagcgataacgaaaatgctgatttaaaaacatcgatagacttatcgaaacagccattagaagatacatatcagtggcaggaaagcaagccagaaaaaacttacatgcatccattcgtgggtaaaccaggtatcaatgttgatactactaattttaagccgatcgattattatcaactctttcttacaccagaattactacaacatatcgtattagaaactaatagttatgcttcagcatttctgcaaagtagctctagcttagagtgccatcgaaagcaatggtca…
ABGP01000865.1	piggyBac	5.1e-63	piggyBac-2_XT	Xenopus tropicalis	1554		tggcagccggctaaaaatgctcgaccaatgccgcatagtttcagaggtgatcacggcttaaccgtagatactactggcttccatccacgagattactttaggctatttgttaccgaagatttgctaacctattttgtagcagaaacaaacttgtttgctctacagtatctgcgcgattatccgaaaacatccaagttcgctaaacttccgagctggatgcccactaacgtagctgaaatgaaaaagtttcttggcttgttattgttgatgggtatcattcgaaagccatatattagccattactggtttactgatcctttatatgatacaccaatctttcgatcggttatgacttgtcatcgttttcaattgcttttaaaatttttccacctaaacgat…
ABGP01000963.1	piggyBac	4.1e-13	piggyBac-1_NV	Nematostella vectensis	814		aaagtgtacacaggtaaggtatcctgtagtgtagaaacaggccttggttcgagagtcgtgaaggatttaactcgggacttgaaggagagaaattttcatttttacatggataacttcttcacgagtaccgagttatttctggagcgaccatctaagggggtatattgctgcggaactgccaggcaaaaccgtaaaggttggcctcgagaattgcgtggtaatagaatcgtgaagaagcgaggtgatagtaaaagtttacagtgcggtacactagcagcctcaatttggtatgataataaacaagttcgttccttgtttattacatgcacgaatccataagcgtcaacgataaaacttaaacgcaaatctggtgattcaattgaggtcgctagtccatca…
ABGP01001164.1	piggyBac	8.1e-33	piggyBac-1_XT	Xenopus tropicalis	1132		tggcagccggctaaaaatgctcgaccaatgccgcatagtttcagaggtgatcacggcttaaccgtagatactgctggcttccatcctcgagattactttagactatttgttaccgaagatttactaacctattttgtagcagaaacaaacttatttgctctacagtatctgcgcgattatccaaaaacatacaagtttgctaaacttccgagctggatacccactaccgtagctgaaatgaaaagtttcttggcttgttattgctgatgggtatcattcgaaagctatatattagccattgctggtttactgaatgatttatatgatacaccaatctttcgatcggttatgacttgtcatcgttttcaattgcttttaaaatttttccacctgcacgat…
ABGP01001207.1	piggyBac	3.7e-10	piggyBac-1_SM	Schmidtea mediterranea	222		aaggcagaccctacttctgggtatacttcttattttcacgtatacacaggtaaagtagagggtaaagcagaacgaggtttcggagcgagagttgttcgagatttgacagcagatctggacggtaagaatttccatgtatacatggataattacttcaccattgctgacccgaaccctaacattagcagggttagataatttacttttggttttatacacccatttacatcatatacattacttaccgaagcgtactttagtagtacttttagtgttagtagtcta
ABGP01001779.1	piggyBac	1.8e-84	piggyBac-1_XT	Xenopus tropicalis	1464		gagaattataactctagtggtagtgaattgatcgaggaaaagcaggatgatccatccacaaccgcagtggatgagtccgctgatgaaatggagattccaccattagaagaggtaagcgataacgaaaatgctgatttaaaaacatcgatagacttatcgaaacagccattagaagatacatatcagtggcaggaaagcaagccagaaaaaacttacacgcatccattcgtgggtaaaccaggtatcaatgttgatactactaattttaagccgatcgattattatcaactctttcttacaccagaattactacaacatatcgtattagaaactaatagttatgcttcagcatttctgcaaagtagctctagcttagagtgccatcgaaagcaatggtca…
ABGP01002029.1	piggyBac	9.8e-27	piggyBac-1_SM	Schmidtea mediterranea	639		ttgacagcagatctggaaggtaagaatttccatgtatacgtggataattactttaccagtgctgaccttttccttgagcgactctcgaaaggagtgtattgctgcggaacgactaggcaacaccgtaaaggttggcctcagcagtttcgtggcaaggtcgtccgacgtaggggggaaagtaacacttttcagtgtggcccactaaccgcctagatttggtttgacaacaacccagttcggttgttgtcaacctgcactaatccagcatcaactacgataaaatgtaagcgaaagaatggtgcatcaatcgaggttccttgtccatcagtggtgccccaatactcaaagtttatgggaggcgtagataggacagatcaactacgatctgcctatcctact…
ABGP01002268.1	piggyBac	5.4e-05	piggyBac-1_XT	Xenopus tropicalis	231		ttttcacaaaagctcaaatcgagaggccatcagaaagattctaggcttcgctgtagcatgtgctaccataaaggtcgaagaagaatggtcactacaacttgcaaaacgtgtcctaatcgacctggcctttgcattgatccttgcttcgaggaatatcatcttcaattaatgaattggaaacgctaatgcatctactccttacgatatcttctcttaacatgctggtacagc
ABGP01002436.1	piggyBac	4.2e-32	piggyBac-1_SM	Schmidtea mediterranea	771		cagaatgtcgacgaagcgatgattcgcttcaagggtaggttagggtttaagcaatacatgctccagaagccagcaaagttcagcatcaaggtgatcgactaatatatagtaatttatttattattgattcttacacctagctagttcttagttttatatatttacacacattttatttccattttcattttatacgcaaggttttcatacactgattatatttttgctttttcaaagtaatacgatactgtccgataatcaaaattttatttacatttactctgacatgatctagatttgaatgagggcagaccctacttctgggtatacctcttatttccaggtttacacaggtaaagtagagggtaacgcagaacgaggtttaggggcgagagttgt…
ABGP01002849.1	piggyBac	3.5e-05	piggyBac-1_XT	Xenopus tropicalis	345		tatgaaaatagtgacgacgacatctctgaccatgcagacctacttcctgaagccagcgatcaagattttacgatggctaatagagactacgcaacgacggacatcgatcacgaagttgaagaaatttctgaaagtgtaacgccatgggctaatacttacaattggcatcctagcgaaaattcagtagcatttcctcacgaatttaccggaaatagtagcattaacgtccctattgatggatttcagcctatagacttcttcaacatgtatttaactacagcactagtcgatctcatggttcgcgaaacaaataggtacgcagggcagtacataagacagcatccg
ABGP01002907.1	piggyBac	1.1e-13	piggyBac-3_NV	Nematostella vectensis	509		atttggatgagggcagaccctacttctgggtatacttcttatttccagctattcacaggcaaagttgagggagagcagaacgagatttaggtgcaagcgttcttcaggaattgacagcagatctggaaggtaagaatttcattgtatacttggataattactttaccggtgctgagccttttttttagtgactctgcaaaagagtgtattgctgcagaacgactagtctaaaccgtaaaggttggcctctgcagtttcgtggtaataaggtgctatgacgtaggggggggggaagtaaaactttgcaatgtggcccactaaccgcctcgacttggtttgacaacaacccagttcggttgttgttaacctacactaatccagcattagctacggtaaagc…
ABGP01003073.1	piggyBac	1.6e-34	piggyBac-1_SM	Schmidtea mediterranea	828		ttatctgattttcaggtatatacaggcaaagaaaagaaaacaccggaacgtgggttaggcgccagagttgttcgggatttaacttgggacttagaaggaagaaatcacaatgtttacatggacaatttcttctcaagtaccgggttattccttgaacgacgaaagaaaggtgtgatgtgctgtggaacgaccaggcagaacagaattgggtggcctcgaggacttcgtggcaagaaagtggttcgacgtcgtggtcaaagcaagtcgttgcagtgtgggtcacttttagcatctgtatggttcgataagaaacaggtttgcttcttgtctacgtgttccaatcctactgtttcctcaacagtgaaacgtaagggtcgcgacggtaatagcctggaagta…
ABGP01003109.1	piggyBac	4.8e-39	piggyBac-6_SM	Schmidtea mediterranea	1052		agcacggagcagatatttgatgatacagaagcggcctctgatgacaacgaaagcagcattgattccggatctgatttttccgacgaaagttcatccagtagtttcgatagcgttgaacgtgaacgcctacctgaaagtgagacattaatttcacgtgatggtaccgtatggcaaactactccacctacctatcattagcagccatcttggaatatagcccaccaaggtgaaggtccagtgggaaatgctcgtcatattatttaggctgcggatgcttgttaatgctttgttgccatcgaaatgctgacaaatgtgtgtaagcataccaatcgttacgccacagcaaaacatgcaaatacgtcaacgccatggaaaaaactttccgttgctgagttcaaa…
ABGP01003180.1	piggyBac	9.7e-43	PiggyBac-3_HM	Hydra magnipapillata	639		cccgttatacccgagtttgtatctaatgctggcatccaatgtgctgtcccagaggatgctggccccagtttttttttaaatttatttttggacagtgatttttttgagttgttgatttcacagactaatatttatgcgacccagtttaaagatagccatagtgaattacctgaacacagtagagttaagggatggtcagatactactttagatgaaatgagaaagtttttggcactatacttgcttacagggatcattaggaaacctgctatttacttatattggagtaaaaaccctttagtgaggactgcaatttttgctagtgttatgagtaggaatagatatcaaagtatattacagtttcttcattttgcagataatagcaattacaatcctaat…
ABGP01000037.1	hAT	5e-08	hATw-5_BF	Branchiostoma floridae	333		gaaggagctactgaagaaccagctgaagaggtagaacttagtgaagaaacagctcctgcaaaatcgtctgaggtgatagactctgaagaacaaacacttcctaaagaagccattgaagagccagtcatggttacaagtgagatacagcctgaggatgagcaaggcagtcaagaagtgacaacggtggctgataataacaaacaaatggaagtaaacgaaattaaggctgaagaaacagttgagacttcatctcgtcagcagttatcagacgtaaatagtaatgataatgacaaagaagtgacaataaatggaaaggcagactcattggtcgta
ABGP01000522.1	hAT	6.7e-05	hAT-2_AG	Anopheles gambiae	927		agatgtaagtgtaaatattgtgccaaggaaatggatggaaaacctgaacgcatggttggacatgttataagactttgtaagaaaattcctgatcatgaaagggaaaaatattgcaggcagtatgcacaatcagcaaccgctatagctttcgcaggaaataggccagtgatataccaaaatgaacaaccaaagtacaaacacaaaagcaattttccacctttgaaggaattaaaaggggacacggaaaaattaaatttggatttacttcgagctctcatttcagcaaagttacccatttcatgtgttgataattactatttttaaaaattccttacagatatacaatcgaattactaaccagcaaatagtaatacccttggcaatgcatatttatcaata…
ABGP01000537.1	hAT	6.6e-34	hAT-26_HM	Hydra magnipapillata	1728		aagaaagaagcccaaagacgaaaatccgtattgccctgtttaaatagtgtagatcaagacgctcatcgacatcatgttattaacgaaaagttagcaatttttattggttgctccaattttggcactaacgttataggagacgctcttttccgatcgctattgcagaccatcgacaaaacatatcgcattcctaatgagattcaacttattgagcaaattgagcaacttattacacaaatgagactgaacatagcaaagcaaatgtcagcagcgaagaaagttcattttagtatcaatactcgggttaaaagaggaatggcatcgcattacttgattatcattgctcatttcttttcttggctggatcgccgttgtcatcaagctgtgcttgcagttaaa…
ABGP01000561.1	hAT	2e-64	hATx-9_SM	Schmidtea mediterranea	2230		agctatattctctgcgatatgtcttcaaatctgagagtattggaacatatcagacagcacttcctatttggtgtttccaaagaaataactaccaatgatacagcactatcaactagtgaagatgtggtccgttattacttatggcttagatagcagttacaatcttcgtatcaactgagtaaagaatcaaaacatcagataattgagcaactgtgtaataaactaatggtaatttggcaaaacgcaaatattctaattatgacaacaataagaatacgtagcgaggtattgaacttagttaagcgatttcatgaaattgataaaattcctaagtatcaaagacaagaaatttatttaagatctaaacgtgaagaattcatgaaactgtttgacatatgc…
ABGP01000789.1	hAT	8.5e-20	hAT-25_SM	Schmidtea mediterranea	1614		tgggcacactttcgcctggttggtatgtctgcaagtggtaaaacgcatcaatacacttgcgcctactgtggtcgaaagtattcaaggaataccactcgtatggctgatcatttgaaagattgtagcttaacaccggaagatgttaaaactaccctattgaatagtgtcaacgaagaaaatggtgactcgcctgacaatacgccggtagctacaccaaatgccaacaagcgtaaacgaccttcaggtagcaggtatcgattagttcgccatacatccaaaagagaatttagagaaactgaaagaattattgcacgagcattttatgccactgctacgccatttaactgcattgaaaataagcactggcaagtgatgttaagtcgattttgtcaaggatat…
ABGP01000793.1	hAT	4.6e-10	hAT-17_ZM	Zea mays	1695	√	caacgttgtgaaacggaagcaaattcattttactgtatatgtgattcgtatacctctgtatcatttcgatgccacctaacaccgaaagtaatagaattatatttctaccactttaaatttaagattaacagtcaagataagatttgggcacctattatttgctgtaaaggatgtgatagctctgagatagtgctattcgaaggaaagaaattctaggccatttgccattcctatgatgtggcttactcccaacaatcatcctaacgattgctattttgggaaggcaaatattcctggctgcccagacacgattaataacaattttacgtatcctagtgcaacatcaggcatcttaccgacaccgcttggcgatagtatttccgtaccaaaaccgtcaac…
ABGP01000956.1	hAT	5.6e-134	hATm-24_HM	Hydra magnipapillata	2145	√	atggaatctacccgaaattgtccaatatttggtacgccgaaggagctggataattatgttctaccgaagatagaagatgttgtccgattttatgattacatcaaaactaatggcaacaaagctaaaatagttgatatcgaaaacggttgccagcatgacattattaaatatgtagcggaacaagttgcagcagcatggatactagcttctatcccaatcatacctcataaagaagtagtagaaagagttagcatgtatattaaggaacgacagattttagtattagtacccaatgccgatcaaaataatctcatatatcagcggaagatagatcaattctggaataattcgcaaaagctgtttgatatatgcacttgccaatgtctatcagaaatggta…
ABGP01001158.1	hAT	1.8e-125	hAT-3_BF	Branchiostoma floridae	2199	√	atgtctgatgcgaaagaaattcgagagtcaacaactgaagaggtgcaaattttttatgagaatacagaaatagcagattatcaaagttacgactgctatggagttgaatttgctcaatcagaggatctagtaacagataatgaaagaacaaacaacgctaacttgcatgatttatcgaattggaccaaattagacgaaattgttggttcttcaagtggttcaccagatggcggtaccagcaaaattaataaaacacagaatgtggccaattgtcattgtccgtgttgcctgtatcatcatagtcctgtccaacctactgatcaggttattctcaatcagctcttaatgggtaaaaaaaaattctcaaagatttggtttaaaagatatccttggctgtca…
ABGP01002067.1	hAT	9e-05	hAT-N22_DR	Danio rerio	345		ttttcctatgcagttttgatgtcactgttgccttcgtacgggctatttttaccgtcatcatcattctgcatgttttccaatgcagttttgatgtcactgttgccttcgtacgggctatttttaccgtcatcatcattctgcctgttttcctatgcagttttgatgtcactgttgccttcgtacgggctatttttaccgtcatcatcattctgcatgttttcctatgcagttttgatgtcactgttgccttcgtacgggctatttttaccgtcatcatcattctgcatgttttcctatgcagttttgatgtcactgttgccttcgtacgggctatttttaccgtca
ABGP01002440.1	hAT	3.2e-07	hATx-9_SM	Schmidtea mediterranea	875		gatgcagcaataggaactattgtatatgtggttcgttgctacttatggcttagaatgcagttacaattttcgtgtctactgagtaaagaaccaaaacatgagataactcagccacagtacaataaataaatagtaatttggcaaaacgtaggtatttaaattatgactaaaataagaacacgttgtatggtattgaacttagttacgagattccatgtaatcgacaaaattaccaagtatcaaggagaagaaacttattcactatctaaccgtaaaaatttcctgaaactgtttgagatatgcacatatttttgttatgaggagaaattaaaaattatgatcaatttaatcaatattacctttgtcatattttattgcaaggcaaactcactaacaagt…
ABGP01002544.1	hAT	5.2e-05	hATm-1_CS	Ciona savignyi	261		agttaaataaattataaaatattttacatggctacagttcagcaattacgctctaaaactgatctatggctacttggtaacccgatagaatttttaccaacaaacggtgatgtgcttagaaattttatttatatacatagaggtagcaaattgacaaataacgcagcggcaataaaagtaattaattccgtcgtagaaatttggaatctagcagctatactgtaccatgtaaaacagttagtaaagctcgttagcaaatat
ABGP01002779.1	hAT	6.4e-05	hATw-3_HM	Hydra magnipapillata	657		gaaaaaattttaataaaagatggagacgaagttaaaaaagggcagccgcttattattcttaacgaagccagaacaaaatccgatttagaaaaaacattgtggcaactaaggtatgctattattgttgatgaaaggttgtctaaaagtttaaagcttatttcggattatcaaattaataaagacataaaagattttacaaatatacaagtaaattttgataataaatatcttgaaaaatcagattctaagattatggaattagtgaatgcacaaaaaaattcatttaactcatataaactttttgttgagagcagtatcaaaacccatgatactcaagtaaagcaaattgaatcagagataaaatcagttgaagaaagaataaatgcctataaagaaaat…
ABGP01002855.1	hAT	3.8e-15	hATx-9_SM	Schmidtea mediterranea	654		gaaatattggatagattggcttacaaggtagtttccttatggaatcgtgcttccattccatgtctatctttgaagaatgtgaagagaaagattttaacaacagttgctgcattaggctcgtttagtaagattaacgcaagtcaaagactcaatacgctactaatagcatccaagaagcaatcctatgacagattattcgatatatgccgatgtaaatgtttgaagaaatctttcaagaaggaaattgatccattactgttccgagatgttggctgccggtgtagtataaatttgcagccgtccaagtgggaattttacatcgaccaatgtacaatcaggaagatgattattgaatcgaaggatgcgggagaaatgattccaatgcagcaaatctatgat…
ABGP01002981.1	hAT	2e-08	hATm-52	Hydra magnipapillata	372		caagcacctatcactgtcgattctccgtttaatgatttggaactattaaaggacgtagaggcatacaatttgcatgattgccaattagcttcaacttatacaacttcaagattttgtaggaaaaaattcctgttattgttttcgaatattaagtaactctggatgttggctttcattacctgtgtcagtctggtcggaaaacgaggaatataaggaaatgcaagctcgaatacaatcatttcccgtagtaaatgatctagctgagagagccgtgaaaatgaccggtaatgttataaatagaacaacgtccgacgaagatctcagtaattacttgcaaaatgttgagaatcacagaaatgtgtcacaaaaattaaataaacgtaat
ABGP01000339.1	Mariner/Tc1	3e-13	MARINER2_DM	Drosophila melanogaster	159		tggccagcacgatcccctgacttaatcccgtattttttcttatggggttatgtcaaggaccgtgtttataaaagtaacgatagagttactttagttgacttacgaaatagcattgaatctgtaataagttctatacctttagatatgatacataaagtc
ABGP01000361.1	Mariner/Tc1	4e-60	Mariner-34_HM	Hydra magnipapillata	1122		gaccagctacaaaaagctttaacagcaattaaatttggcatgcctatagctaaagcttcaagagcctataatataccggcaagtacgattcgagatcatatgaaaggcaataaaaggagagtcggtagaccatcagaactaactcgtgctgagcaaaatgtaatctcggatacatttagtcaaatattatcctggggttacgagttggactattttgaaattcgaaaaataattaaaaattatcttgatatgaacggaaaaactgttgagcgttttcgaaacaattatccaggccgagacttcgttacttcatttatgacaaggaataacttacggaatagacaagcaaagaacaccttgccgagtagacctacaaggaaaatgaaagcgattaaactt…
ABGP01000890.1	Mariner/Tc1	1.8e-50	MARINER2_MT	Medicago truncatula	1518	√	ttaaaactcttttctatttatatcatacttaaaatgtctcgcctgaaatccaacttgagttataagcagaaaaggctcatttgtcaatattcggtgcaaaatcccacattacaacaaaaagaaattggagaatgggcaagaagaaggttctccctaccttataggccatgtcaaggaacaatctcacgaatgttaaagaagaaagatatttaccttaatgaccatgagggtatgattggcaacaggcggaaaactcgagcgggaggcaaaagtgatcaacttgatcagcagttggcaaattgggtgaagcaatgcgcaagtcgtgggatcttactcactgatgacttaattaaaaataaaggtagactactagcagattcccttaatattaccaattta…
ABGP01001008.1	Mariner/Tc1	5.9e-14	TC1A_HC	Haemonchus contortus	810		ggctgtagcaatagtcaaattagtcagagattagattttacagccgtagtacgtaccatttttaacattttgaacaaatcgaaataaagaagctatctctattacctaaaaagtgttggaggaccaaagtcaactacactaaaggaagatgatttgatcataattcagcctaacgtcgatcgcttcaaaacagcaccacaaatttctgtagcattacgagaagaatacggtttaaatgtatctgtaaccacaaattcgagacgcttgcgaaaggttggcttatatggacgtaggccatgatctaagcgtcatcttacgccaattcgtcatatagatcgtattaagttcgcaaaaaagcatcaaaattgaactgaagaacagtaggcgaaagtactattc…
ABGP01001023.1	Mariner/Tc1	2.5e-31	CRMAR	Ceratitis rosa	879		aagtatacactcgaagaaagagctgagatggtgcgacttatgcacaagtatgagtcgtatatcttagcaaaaagagcattccaggtcaagtatcctggattaaatccggcagagaaaacctttaaatacaacgtgaagaagtatgcaatgacccaatcatgtcatcgaaaaaagcataagaagagaccgaacttggtaggacaacgaacaccagttattcaggccattattgcaaacaatccacgtaaatcaataagagaaatagcacgggaaactggtattccaagaagttgtgtgcatcacattttaaaattaaaaccatatagaaaagtccatcgtcatgaattgtacgataaagactacaagaaacgtaagaatgcatgtgatgcatttctcgaa…
ABGP01001023.1	Mariner/Tc1	1.2e-12	CRMAR	Ceratitis rosa	645		ataccagttattaaggccattatcgctaggaatccacataaatcaataaagcaaatggcacatgaaactggtattgccagaacctgtgctcatcgcattttaactcaaattttaaaattaaaaccatataaacaagcctgtcatcatgaattgttccataaagactacaagaaacgtaaagatgcatgcaatacaatgattgattccattcgacttcagagtaattgaacgtacagaatcatatttacggatgaggcaactttttacgccaacggtactgtggcttcacagaatagccgttgctggagcaaagttaagccaagtttcttttttactaaatcgagacaggctgagaaagtgacggtctggtgtgcctttcaagtgaatgctatcatcgtg…
ABGP01001158.1	Mariner/Tc1	7.7e-38	TIGGER1	Homo sapiens	1206	√	atgccgaaaaaaggcgctctcattcatattgaattaaagatacaaattataaaagacctagaagctggtaaatcacaagaagctatcgcaaagaagtataaagtgagaaaaacaacagttttttctatttctaaaagaaaagatgagtttaggaggctcatattaaaatatcccattcctgcatgtggcagaacacgacgtgcattaaagatgggggatttctgcgatattgaagaacctctatatcgttggtatcagttgcgacataacaataatttgccagtatctggctccagcctaaaggaaaaagccttacagctatataaatctacttatgctgatggtactcaacgccctttcatggctagtagaggatggctgaataaattttgtcgacgc…
ABGP01001159.1	Mariner/Tc1	3.6e-11	TC1_FR1	Takifugu rubripes	669	√	atgagttcgacgaaagaattacaagagagtgatgaaattcgtatactattattacgtaaacaaggtgtaaagttcaaggaaatcgctcaaaaactagatttgccatattcaaaggtcactggaacatactacaaattgagaggcaggaattcaaaagtggttcgtccaaaaattaagattgcactagatcaagataattcaggagtcattaattttcttctacaaaactcgagatctatgaatcctaatgtcagtttaagtattcagactcctgctagctcaaaatcgatgagtcctaatgtaaatttaactactcagctttctgcgacaaatattgaagatgttgataaggaaacagataaaagtgttaataactctcaaacggaattttctctcagg…
ABGP01001225.1	Mariner/Tc1	2.3e-18	TC1_TF	Salmo salar	1037		aaagaaagatctgaatgcaaagcacaaattatggccttctctaaagcaaactggacataacatagaattgccgacaaacataagatttctgtgccatcagtaaaatgagttatggtatcgtaccgtgagaatgggacctggaatatcacaaaaagaggaaactgtgatggaataaggaagactacagcaagagacgacagaataataatcaacgccgtcaaaacagacccatttataaacagtaaggaagtagccggcatggtagcagagatgatttctcgtagaagcgatgcttctatggtcaggcgtcaattaattggaaaaaaacttaaagcgaggcatcaagaggtcaagccattgctaacggaagccgcaatttataaaagggtccgatggtgt…
ABGP01002549.1	Mariner/Tc1	1.2e-22	AMARI	Apis mellifera	537		aacggcactgtgtgctcacagaatagccgttggtggagcgcagtcaagcctgatcatttttccatcaaattacggcaggcagaaaaagttacggtctggtgtgctattcacttgaatggcattatcgggccgtactatttctatgacaatgtttgtggtgagaactatctcaccatgttgcgggaatatgtggagcccaagcttgccgaattatgcttgcttggaacctgcatattccagcaagacggcgcttgggctcattatagttgaagcgtcgtcgaatatctccacactacctttgaaggtaggtggattggtaaggttaatatagcaccaataacctggcctgcacgtttgccagatttaaccccactagatttctttctgtggggatacttg…
ABGP01003147.1	Mariner/Tc1	5.1e-17	Mariner-34_HM	Hydra magnipapillata	516		accgtgtccgggtttgacacggtgacctttaaattatggtttacggacctattacagccgatactccagaatcgaactgatgaaaaggaacatcttagttataatttggccagtcacttctctccgcgcactataagcattgcttgaggatataatttatactttacgtgcttcccaacaaatgcaactcacatcattcagccactcgatgtcgccgtcttccgctatgaaaagcttatggcacactattttgtgcaattacagaaaggaatcgtgtaagaaaggcgtctttgccaaggaacaattaccagtttaattatgtgaactctactacgactacgacttgaaggtatctcaaaaattgaatttgggttttcgagttacgggaatatatcccag…
ABGP01000151.1	Polinton	4e-16	Polinton-1_HM	Hydra magnipapillata	219		atacctctaagttctatatttggattctgtaaagatgtcgatacagtatttagaggtgttaaacatactttacaactcgatagggctgccacagctaactacattttaaaagatagtaatattgatgacggaaaatttaaaatatcacatgtttcaatgtggatgcctaaagtaactccatcattagaagtagctagccagttagaggccaaacttgtt
ABGP01000987.1	Polinton	1.4e-68	Polinton-1_NV	Nematostella vectensis	2532		taccaaattaataatcatactgttgaagaaatcaacgattggctcccatatgcatctacaattttaaatttagtcttgtatagtgatgattacagtagaagtattgcaactaatgttatggtatcgtgatacagctacaggtaaaccaaatatgacagagtcattccctgcgagtattgctagtgacgttgctactgtaaaaggcaaataaattcgagatatgaaatcagtcacaaatactcaatataacagaggtattcatgcaagacagctattaacaacaggagataaaacagatatcacttttaatacctctaagttctatatttggattctgcaaagatattgatacagtgtttataggtgtgaaagatactttacaattcgatagagctgtaa…
ABGP01001072.1	Polinton	6.4e-16	Polinton-1_NV	Nematostella vectensis	624		aggtacaatcctaaaaagacatatagcgataaggctcaaaaattatttactaagcttgtggaattatctggtgtacctatgaacagtagaagcatgaaaaccaagattggccgtgacaataaatcgtcgaatactgaaaaaatacaatataagcactatagtaatccagatcagttatgtaatcgactagaggtaattttaggagccaaggaagcaggaaatagtaatcaacaattaaataatgaggccataaatataattgatatattgtataatgataacataattactaaagaacagtatgaaaagattcataatagttttatataacattataatataatggtatttgagacaacattattctttgatagtaaaaaggcaataggaaaagacgaa…
ABGP01001206.1	Polinton	4.9e-194	Polinton-1_NV	Nematostella vectensis	7168		ccaggtaatgatcctttaataaatgtgttatattttttaaacacattattaatctcatccgtgtctctttcatctttaatctcatgctctgtgatagttatttgtgcaatttgcggtaattcattttcgatccattgtaatttcttatctattaaataattacatgtctcgagtttaaaacagccaattttattgctgaaatcaaagagctttttcactttggatttattatccctactattgtcaattagcagactatcagtcttaatgccacgaacttcaatattagcacgaattaattttttatacgtcatataatttttaatagatctgatatcatatacaagttctttaattggtaaaaatccattaattaaagttctttcttcagatatacat…
ABGP01001241.1	Polinton	4.5e-05	Polinton-1_TV	Trichomonas vaginalis	618		aaacgtttgaataagagctctgataagagaaagctaattgtgcttaagagggatatttttgatcttaataaggacgttatttctacttttaaacgccatggaatcaaagttgttaagaccatgaaagaagtaacaacgataaaaaatatttgtttgtttaattttaggtgtgaccaggttaataaacacgtcgctaagaatgtagtcgaaagagctggattttatagcggtttagaacttgtttgtaaaaagcactataagaataaaaatgatcgactctatgttaactatcattatgttttaaaatcgattggagataagtattttgtcgtgaacgagccagttgagagcaaagatattcgactggacgttgataaattgaaatatttcaaacttccg…
ABGP01001559.1	Polinton	6.3e-07	Polinton-1_HM	Hydra magnipapillata	219		atacctctaagttctatatttggattctgtaaagatgtcgatacagtatttagaggtgttaaacatactttacaactcgatagggctgccacagctaactacattttaaaagatagtaatattgatgacggaaaatttaaaatatcacatgtttcaatgtggatgcctaaagtaactccatcattagaagtagctagccagttagaggccaaacttgtt
ABGP01002090.1	Polinton	2.1e-48	Polinton-1_NV	Nematostella vectensis	684		aaatacattgatattttacagaaactcattgaacagtataataattcggaacacagtagtatcaaaatgactccagtggaaggtagtaagatagtaaatgagattcaaacaaggcacaatttgcatggaaacattgaatctttaagtaaaaaaacgaaatttaaagttggtgacagagtgcgaatttcaaagtataaaagaaaagtgtttgacaagggttacacgcccaattggacagaggaaatttttgttatagaatcaatccagcaaaccgatcctattacatataagttgaaagatctcaatgatgaatccattaaaggatcatttaatgaagctgaattgcagaaaactaagcaaaataaatatcgtattgaaagagtaattaggaaagataaa…
ABGP01002091.1	Polinton	1.6e-06	Polinton-1_HM	Hydra magnipapillata	219		atacctctaagttctatatttggattctgtaaagatgtcgatacagtatttagaggtgttaaacatactttacaactcgatagggctgccacagctaactacattttaaaagatagtaatattgatgacggaaaatttaaaatatcacatgtttcaatgtggatgcctaaagtaactccatcattagaagtagctagccagttagaggccaaacttgtt
ABGP01002141.1	Polinton	1.5e-40	Polinton-4_NV	Nematostella vectensis	756		agcaatacaactaggatgaggaagagtcatagtaaaaaggcaataggaaaagacgaaaattttacgacatattttaatcctcctctgttacttgacataataaagatttataaagtagctctcattgctgctgaaatttggtattcttggtacaatattacatcaaagaacaataaattcaaatattttaacggaaaagtttggaaaaataccatcattcctccaggagcatataatgtagtcgatattcagaaagcgctacaaaatatcatgaaagaaaataacgattacatccctgccaatacatctggagacgaaaacttgtttcatgttaacatttcaccaaattataatacatttaagtctgagatcgaattaaaaaataattacaaattggat…
ABGP01002536.1	Polinton	9e-130	Polinton-1_NV	Nematostella vectensis	1781		gctaaatgaaagaacactggttgtgatatcaaattgtctaaaactcaagtagccaaaaatggtggatttattggtgctttattagctggtattttacctgctgttattagtggaatagctgggagaggtgtaacattacctgggactatccctaaaaaaggaaagggagtaaaaaaaaaaaaatttccaaaaaaaggcaaatcaatatatattccgaaagggagttacgttccaggacatctacaaactcctccgttcgtaggaagatggatgcaacgataaaaccattaaataatatcgatattgatcagattatgaagaaatataagataaaaaactttcgaggcgtgtattcaaaggatatgttacctaaggctatgttaaggagtgaatgtggaa…
ABGP01001116.1	MuDR	2.9e-08	MuDr-3_HM	Hydra magnipapillata	924		catagggtgaatagttcacaggtgcaggatgcggctacaagacataagaaatatctaaactaagagctacaactatttgaagataaatcacaagaatgatacgatgtcatgattgaaaaatttcgaacagaagctcatgatcctattctgatttgtaagccactaggtgtagctttagcagaatttcctttcctgcacaaagattcctttgcattgttattgcaaacgaaattccaaattaaattttttccacaacacggagatatgaagtcactacttttttgttttgattgtattgttcagattaaacctcaaatagcctcttttgaatatttatgtaatatgctgggcatagattcgacccattacacgaacgcatataattttaaacttattacc…
ABGP01002030.1	MuDR	7e-32	VANDAL5A	Arabidopsis thaliana	820		gcttgcctcgaaaccatctagggtgcggacaaggatagcttcacgaatatggtgaagttcctagatttattgaggaacaagaatccaggaacaaataccgaaagtactataatcgaaagaagatttcgtcgatgttttatatcgcttgggtgttctattaacgcttttgaacatcttaggaatgttattagtttagatggcactcacatgacttcggcctctcaaggcgtcattgtaagtgccgtgggaattgatggagttgggtcaatagttccactggcaacagcttgcgtagcggtagaaaatttcgacaactggaattggttcctaggctgcttacggaacgcttacggtgatcgtttaacgcaagacaccacgtttatttctgatcgtcaaaaa…
ABGP01002692.1	MuDR	1.5e-05	VANDAL3	Arabidopsis thaliana	252		tttcagaaaatggctatgccttgtgtgcacgcagttggtgctataaattccgcaggattcgcgatcgaagattatgttggttcatattatctcgcctccactttgcggaatacctatcagggtaagtcaaaatagaatatattacgtggattaacgaaaataaatataagccagtcaatttatattaaatggtattgaataggagaagttttgatgatatcgtccgtggatattgcagaagctcacgcagaagtagttttgccacctgttgttgagcgcaggcccggccgtcccaaaaaaagaagagtaagatcttctactgaggaagataaaagaaccttgagctgctctcaatgttcagggacagggcataataaaaggacgtgcaacaaa
ABGP01002841.1	MuDR	2e-17	VANDAL5A	Arabidopsis thaliana	686		gttgcagctatttttatgggaaatatttgtgatagtctagactatccaccaaaggagatgctgagagatcttacccgtgatcatactatcagtacgtgttaccaagtctgttattatgggaagcaagactgtctagctgaaattcaaggttcccaagctgaggtatttgccgacttggctaaattcctggacttaattgggcagcacaatgatcttaccgtgtcaaaggtagattcaagtgatggaatcttccggaagtgctttctggcacttggttattctgtcaatgcttacagaaactatcggccgttagtaagcatagatggaactcatatgttgtaactgtggaaaggatcttgttgtgtgctgttgggcttgacgcactcggtcgtttggtac…
ABGP01003078.1	MuDR	2.1e-06	SHAMUDRA_MT	Medicago truncatula	324		gcaacgatacgtcataaattgatcttaactgtaattggtcttcttttctgggaaaaatcatccccttgcttaagatcctgtcacaaggcttttgaacgtatgttacccatattatcgtttgatgcttgtcacataaaaaaccatcacaggggtgtggtattcgcagcaacattagtagaaagttccagccagatctttcccctggcatttaccattgctcccattgagaatggagagctatggaagtggttcttagagaaatgtatagaaagtattccatcgcttgttaatttgaagcttacaatacttagtgatagcgaaaaa
ABGP01003192.1	MuDR	6.8e-21	MuDR-2_NV	Nematostella vectensis	492		cctaataaaaaattatatctttgtataattcatgtattgcaaagtatttggcgctggttaggttcagcaggataaggcatcgataaaaactgtagacaatgtttaatgaagaggatcaggagacttatttatgcccctacaaaaaggaaactattatacgagtaccaagagctaaaagacaacgttgcatgtaattataagcatttcttaagttatctagaacactactgggaaagacgcacggaacaggcgatttgttacagaaatcaagcgttgataagaggtaacaacacaaacaattactccgaagctggaattaaaattctcaaagaaaaagtttttaaaagagtaaaagcgaacaatctggtacaactgtttgactttataaccattacattt…
ABGP01000464.1	Harbinger	1e-14	Harbinger-3_BF	Branchiostoma floridae	246		gtatccgtactcggagatgaaagttatcctctaagaccttggctacttacaccttataaacaaatcactggagatgattaccattggaaagtgtcttacaacgaagttcataattgcgctacaagttacatcaagtctgcttttcgattgttgattgggcgtttccaacgattaaagttaattcgtcggaaagatattcgaagtgttcgcaccattgtccatgcctgttgcgtcttgcacaatatc
ABGP01000635.1	Harbinger	3.2e-40	Harb_Cis1	Ciona savignyi	1180		cgacgaacttgggtcaccaaatatctagcaggacgtccaagatgtggagtcagcaatattatcttgcgtgatattataaatagtgatggtcatggagttgaagaatttgttcgtttgaatgcaaaggaatttaattggttattacaaataattagaccgaaagtcatcaaacaagactccgtacaaagagatgccattacgccttgcgatcgtctagcgctgaccctacgatttctggctacaggttagatatgtctgcaacgtaaaccacagcaaattatttaaattaacttgtcctactttggttacaggtgattcgtatagtagtctgatgtacctgtttagaatatcgccctcttccataaccaatattattccagaagtctgtgatgcaattta…
ABGP01001077.1	Harbinger	3.9e-29	Harbinger-5_BF	Branchiostoma floridae	1053		caattattattggatgacaaaacaacatttcaaaatatgatgcgactttcgcctgaagattttcgttacttatcggctttgttagcacctgaattagagcaggaaaatccaaatcaagatggcattgctatcagcccacctgtacaagttatgttaacacttcgatttttggtcactggtgatacttatgatagtattcgatatcaatataagatatcgcaaactagtatgtatcaaataatcagcaaagtctgtgaggctattcctaaagttctggcttgctatcttcgggttagtaagataaataaacacgtaattgtagtaaaacattgatgataatgataataaatcgctgacatcgcttagtgagatggttagcttagctcagtaacgcttaca…
ABGP01000564.1	ISL2EU	2e-80	IS4EU-1_NV	Nematostella vectensis	3024		tgttttataattgatcaactgcgccattaaatcgaagttcagagaatcatgtggaatatgttagagaattacgttgatagccttaatccatcaagccttgctagatacattgagaaaaccaaattaattgatggagcggatccgtatcgtattatgaaagaccagtggtcgacagatgataaagatcttcccgatattacttacccggatattgtaaattatctagtcacaactgaaagctcttatacattagaagacttaaaagattatagatctttgcaatcctacaattactttgtatctggatgggtatccgatgtaatgcattgtacaataaatgaccgatcgataattatagccaaggtaaggatacactcaatatttcacacttgcgtaaga…
ABGP01000792.1	ISL2EU	4.1e-114	ISL2EU-1_HM	Hydra magnipapillata	3047		atgccggattcctgctgtgtgataggatgcaaaaatagaagaataggaaatcgtctgagtttttatcgaataccgagagcatgcactgccaaagaaattcatcgtcgtcaactttggttaaaagcaatcaatcgatccaattggtctaccaagaagattgctaatgctcgaatatctagccaacattttactacaggtttgttctcccagtggaaatactacaatatgctcaacgctgtacgctggaataataaccagtaggtctgatcagttctgacctaatatccggtgttaattaggggttgcattatttggtctttctactatcttactaggcacaggtttatcttgtccgtatcatgcagcctaattttaattgttgatgatatacaaggttat…
ABGP01001159.1	Chapaev	1.3e-132	Chapaev3-1_HM	Petromyzon marinus	2036		tggagattatttattgattcaacgagatatagtttaaaggcggtacttctccacaatggcaataaatatccttctgtaccgattggatattctgtcacattgcaggaaatatacgaaaatttggcaattctcttacgtgcaatagacttcgagcaacatcaatggcatacttgttgtgatttttacattactacaccactacttggaatgcaaacctgatttacaaggcacagttgcttcctctgtctatgggatagccgcgaggtaagtgctcactacattaggaaaaattggacgccacgcttgcatcttattcctggttacaacaatgttatacatccaccattaataaaagtcaaaaatatctatttaccccctcttcatatcaagctaggttga…
