# Supplementary material for: Genome-wide analysis of transposable elements and tandem repeats in the compact placozoan genome
Source: Biol Direct. 2010 Apr 15;5:18. doi: 10.1186/1745-6150-5-18 (PMC2871265; doi:10.1186/1745-6150-5-18)
Supplement: Additional file 5 — Summary of ACAGT motif and its downstream nearby genes. [file 1745-6150-5-18-S5.XLS]

## Sheet: final
scaffold	start position of ACAGT motif	end position of ACAGT motif	distance between ACAGT motif and 5' of nearby gene (bp)	gene id	evalue	gene name	taxname
scaffold_1	57820	57842	5025	51256	5.22e-05	histidine-rich protein III	Plasmodium falciparum
scaffold_1	63452	63466	12493	51257	\N	\N	\N
scaffold_1	63467	63482	12477.5	51257	\N	\N	\N
scaffold_1	145402	145429	387.5	18273	0	voltage gated channel like 1	Homo sapiens
scaffold_1	233893	233909	258	63161	0	conserved hypothetical protein	Aedes aegypti
scaffold_1	234173	234195	541	63161	0	conserved hypothetical protein	Aedes aegypti
scaffold_1	234317	234331	681	63161	0	conserved hypothetical protein	Aedes aegypti
scaffold_1	235024	235040	1389	63161	0	conserved hypothetical protein	Aedes aegypti
scaffold_1	361365	361380	5305.5	51288	4.3e-25	nuclear fragile X mental retardation protein interacting protein 1	Mus musculus
scaffold_1	377669	377686	1041.5	36865	7.88e-38	similar to calpain-like protease	Gallus gallus
scaffold_1	385417	385431	2011	51292	2.8e-14	similar to Drosophila melanogaster CG8444	Drosophila yakuba
scaffold_1	386839	386853	589	51292	2.8e-14	similar to Drosophila melanogaster CG8444	Drosophila yakuba
scaffold_1	471200	471214	1370	63457	6e-23	similar to Ubiquinol-cytochrome C reductase complex 11 kDa protein, mitochondrial precursor (Mitochondrial hinge protein) (Cytochrome C1, nonheme 11 kDa protein) (Complex III subunit VIII)	Pan troglodytes
scaffold_1	522435	522453	4986	51303	0	mcf.2 transforming sequence-like	Mus musculus
scaffold_1	548454	548470	411	51305	5.4e-15	\N	Entamoeba histolytica HM-1:IMSS
scaffold_1	548509	548523	357	51305	5.4e-15	\N	Entamoeba histolytica HM-1:IMSS
scaffold_1	548653	548667	213	51305	5.4e-15	\N	Entamoeba histolytica HM-1:IMSS
scaffold_1	548715	548729	151	51305	5.4e-15	\N	Entamoeba histolytica HM-1:IMSS
scaffold_1	554700	554714	8883	51304	0	mcf.2 transforming sequence-like	Mus musculus
scaffold_1	554834	554848	9017	51304	0	mcf.2 transforming sequence-like	Mus musculus
scaffold_1	600898	600913	1032.5	20207	0	hypothetical gene supported by NM_024381	Rattus norvegicus
scaffold_1	671468	671482	914	51313	1.07e-22	similar to ATP synthase, H+ transporting, mitochondrial F0 complex, subunit g	Strongylocentrotus purpuratus
scaffold_1	672034	672066	339	51313	1.07e-22	similar to ATP synthase, H+ transporting, mitochondrial F0 complex, subunit g	Strongylocentrotus purpuratus
scaffold_1	672249	672263	133	51313	1.07e-22	similar to ATP synthase, H+ transporting, mitochondrial F0 complex, subunit g	Strongylocentrotus purpuratus
scaffold_1	1013498	1013514	234	35174	0	40S ribosomal protein S25	Branchiostoma belcheri
scaffold_1	1014039	1014056	775.5	35174	0	40S ribosomal protein S25	Branchiostoma belcheri
scaffold_1	1020711	1020727	2443	51339	0	similar to Probable ATP-dependent RNA helicase p54 (Oncogene RCK homolog) (DEAD-box protein 6)	Strongylocentrotus purpuratus
scaffold_1	1022277	1022295	876	51339	0	similar to Probable ATP-dependent RNA helicase p54 (Oncogene RCK homolog) (DEAD-box protein 6)	Strongylocentrotus purpuratus
scaffold_1	1022914	1022931	239.5	51339	0	similar to Probable ATP-dependent RNA helicase p54 (Oncogene RCK homolog) (DEAD-box protein 6)	Strongylocentrotus purpuratus
scaffold_1	1040113	1040127	264	18639	0	Hs20558831	none
scaffold_1	1041379	1041397	1532	18639	0	Hs20558831	none
scaffold_1	1115758	1115785	815.5	19129	6.4e-19	\N	Aspergillus nidulans FGSC A4
scaffold_1	1132732	1132747	2821.5	5116	1.69e-05	similar to ankyrin repeat domain protein 17 isoform b	Tribolium castaneum
scaffold_1	1159096	1159111	1543.5	51353	0	strabismus protein	Platynereis dumerilii
scaffold_1	1164396	1164414	284	51354	2.86e-17	hypothetical protein XP_784882, partial	Strongylocentrotus purpuratus
scaffold_1	1221307	1221321	1138	15826	0	hypothetical protein LOC398462	Xenopus laevis
scaffold_1	1221520	1221540	1354	15826	0	hypothetical protein LOC398462	Xenopus laevis
scaffold_1	1298645	1298662	5038.5	19863	0	similar to CG3168-PA	Danio rerio
scaffold_1	1333256	1333271	221.5	63164	2.07e-32	metallothionein	Trichoplax adhaerens
scaffold_1	1334045	1334059	2280	19026	0	similar to Epoxide hydrolase 1 (Microsomal epoxide hydrolase) (Epoxide hydratase)	Gallus gallus
scaffold_1	1334093	1334109	2329	19026	0	similar to Epoxide hydrolase 1 (Microsomal epoxide hydrolase) (Epoxide hydratase)	Gallus gallus
scaffold_1	1351848	1351866	196	19032	0	X-ray repair complementing defective repair in Chinese hamster cells 1	Homo sapiens
scaffold_1	1351937	1351951	283	19032	0	X-ray repair complementing defective repair in Chinese hamster cells 1	Homo sapiens
scaffold_1	1410922	1410936	126	51379	2.14e-14	hypothetical protein UM02412.1	Ustilago maydis 521
scaffold_1	1410976	1410990	180	51379	2.14e-14	hypothetical protein UM02412.1	Ustilago maydis 521
scaffold_1	1411068	1411084	273	51379	2.14e-14	hypothetical protein UM02412.1	Ustilago maydis 521
scaffold_1	1411166	1411184	372	51379	2.14e-14	hypothetical protein UM02412.1	Ustilago maydis 521
scaffold_1	1411548	1411563	726.5	51380	1.74e-24	similar to Probable mitochondrial import receptor subunit TOM40 homolog (Translocase of outer membrane 40 kDa subunit homolog) (Haymaker protein) (p38.5)	Strongylocentrotus purpuratus
scaffold_1	1411611	1411628	662.5	51380	1.74e-24	similar to Probable mitochondrial import receptor subunit TOM40 homolog (Translocase of outer membrane 40 kDa subunit homolog) (Haymaker protein) (p38.5)	Strongylocentrotus purpuratus
scaffold_1	1432402	1432416	7178	1282	0	ADAM precursor	Strongylocentrotus purpuratus
scaffold_1	1496076	1496090	2829	19665	0	Rfwd1-prov protein	Xenopus laevis
scaffold_1	1504239	1504261	573	51388	0	lactate dehydrogenase D	Danio rerio
scaffold_1	1604279	1604295	2432	51403	0	hypothetical protein LOC394498 | Hypothetical protein MGC75677	Xenopus tropicalis
scaffold_1	1604498	1604515	2651.5	51403	0	hypothetical protein LOC394498 | Hypothetical protein MGC75677	Xenopus tropicalis
scaffold_1	1604893	1604910	2257.5	36885	2.33e-30	similar to acyl-CoA synthetase long-chain family member 3	Canis familiaris
scaffold_1	1604930	1604947	2220.5	36885	2.33e-30	similar to acyl-CoA synthetase long-chain family member 3	Canis familiaris
scaffold_1	1808227	1808245	2167	18834	0	similar to methylcrotonoyl-Coenzyme A carboxylase 1 (alpha)	Canis familiaris
scaffold_1	1833676	1833690	732	20340	0	Aut2b2 [EC:3.4.22.-]	Bos taurus
scaffold_1	1953016	1953034	633	51448	4.86e-07	hypothetical protein pc0154 | conserved hypothetical protein	Candidatus Protochlamydia amoebophila UWE25
scaffold_1	1953222	1953240	839	51448	4.86e-07	hypothetical protein pc0154 | conserved hypothetical protein	Candidatus Protochlamydia amoebophila UWE25
scaffold_1	2041470	2041488	388	19990	0	Sh2bp1 protein	Mus musculus
scaffold_1	2059165	2059179	13452	49578	0	serine/threonine-protein kinase 38 (ndr2 protein kinase)	Aedes aegypti
scaffold_1	2067887	2067905	4728	49578	0	serine/threonine-protein kinase 38 (ndr2 protein kinase)	Aedes aegypti
scaffold_1	2080091	2080106	1423.5	20265	1.07e-35	similar to beta-1,3-N-acetylglucosaminyltransferase protein	Bos taurus
scaffold_1	2088318	2088334	1159	51474	0.000609	High mobility group protein B1 (High mobility group protein 1) (HMG-1)	Gallus gallus
scaffold_1	2119788	2119810	1245	51481	0	Myotubularin-related protein 13 (SET-binding factor 2)	Homo sapiens
scaffold_1	2159928	2159944	1785	51484	0	similar to protein tyrosine phosphatase, receptor type, R	Strongylocentrotus purpuratus
scaffold_1	2161524	2161563	3392.5	51484	0	similar to protein tyrosine phosphatase, receptor type, R	Strongylocentrotus purpuratus
scaffold_1	2187418	2187435	1865.5	19831	0	mannoside acetylglucosaminyltransferase 1	Xenopus tropicalis
scaffold_1	2187902	2187918	2349	19831	0	mannoside acetylglucosaminyltransferase 1	Xenopus tropicalis
scaffold_1	2188118	2188134	2565	19831	0	mannoside acetylglucosaminyltransferase 1	Xenopus tropicalis
scaffold_1	2188158	2188176	2606	19831	0	mannoside acetylglucosaminyltransferase 1	Xenopus tropicalis
scaffold_1	2220169	2220187	200	36909	0	MGC89016 protein	Xenopus tropicalis
scaffold_1	2220439	2220457	470	36909	0	MGC89016 protein	Xenopus tropicalis
scaffold_1	2220510	2220531	542.5	36909	0	MGC89016 protein	Xenopus tropicalis
scaffold_1	2220609	2220629	641	36909	0	MGC89016 protein	Xenopus tropicalis
scaffold_1	2221039	2221054	1068.5	36909	0	MGC89016 protein	Xenopus tropicalis
scaffold_1	2221097	2221117	1129	36909	0	MGC89016 protein	Xenopus tropicalis
scaffold_1	2225319	2225337	448	63470	0	similar to retinol dehydrogenase 8 like	Strongylocentrotus purpuratus
scaffold_1	2231623	2231640	267.5	51492	1.47e-36	ENSANGP00000011889	Anopheles gambiae str. PEST
scaffold_1	2231703	2231722	348.5	51492	1.47e-36	ENSANGP00000011889	Anopheles gambiae str. PEST
scaffold_1	2231952	2231969	596.5	51492	1.47e-36	ENSANGP00000011889	Anopheles gambiae str. PEST
scaffold_1	2232454	2232470	517	51493	4.48e-16	ENSANGP00000021891	Anopheles gambiae str. PEST
scaffold_1	2282782	2282799	487.5	63169	0	NADPH-cytochrome P450 oxidoreductase	Danio rerio
scaffold_1	2324597	2324615	289	51506	0.018936	hypothetical protein TTHERM_00037190	Tetrahymena thermophila SB210
scaffold_1	2324764	2324779	454.5	51506	0.018936	hypothetical protein TTHERM_00037190	Tetrahymena thermophila SB210
scaffold_1	2324797	2324811	487	51506	0.018936	hypothetical protein TTHERM_00037190	Tetrahymena thermophila SB210
scaffold_1	2324889	2324904	579.5	51506	0.018936	hypothetical protein TTHERM_00037190	Tetrahymena thermophila SB210
scaffold_1	2325151	2325166	841.5	51506	0.018936	hypothetical protein TTHERM_00037190	Tetrahymena thermophila SB210
scaffold_1	2325207	2325222	897.5	51506	0.018936	hypothetical protein TTHERM_00037190	Tetrahymena thermophila SB210
scaffold_1	2325478	2325493	1168.5	51506	0.018936	hypothetical protein TTHERM_00037190	Tetrahymena thermophila SB210
scaffold_1	2333713	2333732	548.5	19187	0	similar to Ubiquitin-conjugating enzyme E2 L3 (Ubiquitin-protein ligase L3) (Ubiquitin carrier protein L3) (UbcM4)	Tribolium castaneum
scaffold_1	2333779	2333798	614.5	19187	0	similar to Ubiquitin-conjugating enzyme E2 L3 (Ubiquitin-protein ligase L3) (Ubiquitin carrier protein L3) (UbcM4)	Tribolium castaneum
scaffold_1	2333809	2333825	643	19187	0	similar to Ubiquitin-conjugating enzyme E2 L3 (Ubiquitin-protein ligase L3) (Ubiquitin carrier protein L3) (UbcM4)	Tribolium castaneum
scaffold_1	2334626	2334643	1460.5	19187	0	similar to Ubiquitin-conjugating enzyme E2 L3 (Ubiquitin-protein ligase L3) (Ubiquitin carrier protein L3) (UbcM4)	Tribolium castaneum
scaffold_1	2334793	2334809	1627	19187	0	similar to Ubiquitin-conjugating enzyme E2 L3 (Ubiquitin-protein ligase L3) (Ubiquitin carrier protein L3) (UbcM4)	Tribolium castaneum
scaffold_1	2400171	2400185	70	18353	0	similar to integrator complex subunit 2	Rattus norvegicus
scaffold_1	2412694	2412716	1049	51517	0	hypothetical protein XP_778978	Strongylocentrotus purpuratus
scaffold_1	2489863	2489877	381	20144	0	glycogen synthase 1, muscle	Mus musculus
scaffold_1	2489995	2490025	521	20144	0	glycogen synthase 1, muscle	Mus musculus
scaffold_1	2545854	2545868	2410	51532	9.41e-20	similar to CG3817-PA	Strongylocentrotus purpuratus
scaffold_1	2602034	2602052	1690	51538	\N	\N	\N
scaffold_1	2602193	2602208	1532.5	51538	\N	\N	\N
scaffold_1	2602422	2602437	1303.5	51538	\N	\N	\N
scaffold_1	2618122	2618140	304	51540	0	similar to KIAA0882 protein	no tax name
scaffold_1	2619541	2619555	4562	18339	0	B230380D07Rik protein	Mus musculus
scaffold_1	2650291	2650306	427.5	51543	1.45e-19	similar to leucine-rich protein 157	Strongylocentrotus purpuratus
scaffold_1	2650773	2650790	818.5	51544	0.0859893	NBS-LRR disease resistance-like protein [(Populus tomentosa x P. bolleana) x P. tomentosa var. truncata]	(Populus tomentosa x P. bolleana) x P. tomentosa var. truncata
scaffold_1	2650890	2650904	703	51544	0.0859893	NBS-LRR disease resistance-like protein [(Populus tomentosa x P. bolleana) x P. tomentosa var. truncata]	(Populus tomentosa x P. bolleana) x P. tomentosa var. truncata
scaffold_1	2676749	2676764	2534.5	51547	0	Formin-1, isoform IV (Limb deformity protein)	Mus musculus
scaffold_1	2676808	2676826	2474	51547	0	Formin-1, isoform IV (Limb deformity protein)	Mus musculus
scaffold_1	2677184	2677198	2100	51547	0	Formin-1, isoform IV (Limb deformity protein)	Mus musculus
scaffold_1	2713195	2713212	447.5	49594	0	similar to l-isoaspartyl protein carboxyl methyltransferase, like	Strongylocentrotus purpuratus
scaffold_1	2713322	2713336	573	49594	0	similar to l-isoaspartyl protein carboxyl methyltransferase, like	Strongylocentrotus purpuratus
scaffold_1	2816460	2816478	504	20305	9.88e-38	GA18298-PA	Drosophila pseudoobscura
scaffold_1	2816653	2816677	700	20305	9.88e-38	GA18298-PA	Drosophila pseudoobscura
scaffold_1	2816811	2816825	853	20305	9.88e-38	GA18298-PA	Drosophila pseudoobscura
scaffold_1	2833079	2833100	3244.5	51571	\N	\N	\N
scaffold_1	2834931	2834945	1396	51571	\N	\N	\N
scaffold_1	2847478	2847502	2696	20134	0	putative ubiquitin-conjugating enzyme	Acyrthosiphon pisum
scaffold_1	2847591	2847605	2804	20134	0	putative ubiquitin-conjugating enzyme	Acyrthosiphon pisum
scaffold_1	2847821	2847838	3035.5	20134	0	putative ubiquitin-conjugating enzyme	Acyrthosiphon pisum
scaffold_1	2847998	2848015	3212.5	20134	0	putative ubiquitin-conjugating enzyme	Acyrthosiphon pisum
scaffold_1	2852062	2852078	212	19950	0	hypothetical protein LOC436795 | Zgc:92803	Danio rerio
scaffold_1	2852106	2852124	195	51574	8.59e-09	similar to CG4449-PA	Apis mellifera
scaffold_1	2859552	2859570	726	51576	0	similar to general transcription factor IIH, polypeptide 3, 34kDa	Bos taurus
scaffold_1	2859572	2859594	704	51576	0	similar to general transcription factor IIH, polypeptide 3, 34kDa	Bos taurus
scaffold_1	2909884	2909898	740	63473	0	unnamed protein product	Tetraodon nigroviridis
scaffold_1	2949080	2949094	824	6927	0	Unknown (protein for MGC:81631)	Xenopus laevis
scaffold_1	2949340	2949356	563	6927	0	Unknown (protein for MGC:81631)	Xenopus laevis
scaffold_1	2949468	2949482	436	6927	0	Unknown (protein for MGC:81631)	Xenopus laevis
scaffold_1	2949640	2949655	263.5	6927	0	Unknown (protein for MGC:81631)	Xenopus laevis
scaffold_1	3034043	3034057	13212	51596	4.2e-08	similar to CG9384-PA	Tribolium castaneum
scaffold_1	3069696	3069715	193.5	63474	6.7e-37	Hs7705851	none
scaffold_1	3069770	3069788	267	63474	6.7e-37	Hs7705851	none
scaffold_1	3070020	3070034	515	63474	6.7e-37	Hs7705851	none
scaffold_1	3070105	3070123	602	63474	6.7e-37	Hs7705851	none
scaffold_1	3070222	3070239	718.5	63474	6.7e-37	Hs7705851	none
scaffold_1	3112089	3112108	34.5	51610	2.24e-09	similar to RIKEN cDNA 1110055N21	Mus musculus
scaffold_1	3112325	3112339	268	51610	2.24e-09	similar to RIKEN cDNA 1110055N21	Mus musculus
scaffold_1	3112357	3112374	274.5	51611	0	N-acetylglucosamine-1-phosphotransferase subunits alpha/beta precursor (GlcNAc-1-phosphotransferase alpha/beta subunits) (UDP-N-acetylglucosamine-1-phosphotransferase alpha/beta subunits) (Stealth protein GNPTAB) [Contains: N-acetylglucosamine-1-phosphotransferase subunit alpha | N-acetylglucosamine-1-phosphotransferase subunit beta]	Homo sapiens
scaffold_1	3112950	3112965	893.5	51610	2.24e-09	similar to RIKEN cDNA 1110055N21	Mus musculus
scaffold_1	3157299	3157313	232	36922	0	cathD CG1548-PA | cathepsin D precursor | SD07085p	Drosophila melanogaster
scaffold_1	3243486	3243501	2069.5	51630	\N	\N	\N
scaffold_1	3243502	3243516	2054	51630	\N	\N	\N
scaffold_1	3243524	3243545	2028.5	51630	\N	\N	\N
scaffold_1	3257472	3257490	295	63476	0	Hs14771338	none
scaffold_1	3257651	3257669	474	63476	0	Hs14771338	none
scaffold_1	3257672	3257686	493	63476	0	Hs14771338	none
scaffold_1	3257815	3257842	359.5	51633	0	ADP-ribosylation factor-like 1 | unnamed protein product	Mus musculus
scaffold_1	3257968	3257992	208	51633	0	ADP-ribosylation factor-like 1 | unnamed protein product	Mus musculus
scaffold_1	3582452	3582469	616.5	51641	0.000714588	similar to formin binding protein 4, partial	Macaca mulatta
scaffold_1	3582645	3582663	810	51641	0.000714588	similar to formin binding protein 4, partial	Macaca mulatta
scaffold_1	3582882	3582904	1049	51641	0.000714588	similar to formin binding protein 4, partial	Macaca mulatta
scaffold_1	3583013	3583046	1185.5	51641	0.000714588	similar to formin binding protein 4, partial	Macaca mulatta
scaffold_1	3583143	3583157	1306	51641	0.000714588	similar to formin binding protein 4, partial	Macaca mulatta
scaffold_1	3583362	3583377	1525.5	51641	0.000714588	similar to formin binding protein 4, partial	Macaca mulatta
scaffold_1	3584528	3584544	2692	51641	0.000714588	similar to formin binding protein 4, partial	Macaca mulatta
scaffold_1	3584647	3584661	2770	13838	0	similar to zinc finger protein 523	Danio rerio
scaffold_1	3617718	3617736	1185	18179	0	LOC398650 protein	Xenopus laevis
scaffold_1	3666868	3666884	2014	20120	3.72e-06	similar to WD repeat domain 45	Tribolium castaneum
scaffold_1	3667111	3667134	2260.5	20120	3.72e-06	similar to WD repeat domain 45	Tribolium castaneum
scaffold_1	3690266	3690282	1019	51654	3.9e-27	similar to Alpha-(1,3)-fucosyltransferase C (Galactoside 3-L-fucosyltransferase)	Tribolium castaneum
scaffold_1	3690662	3690679	622.5	51654	3.9e-27	similar to Alpha-(1,3)-fucosyltransferase C (Galactoside 3-L-fucosyltransferase)	Tribolium castaneum
scaffold_1	3690715	3690733	569	51654	3.9e-27	similar to Alpha-(1,3)-fucosyltransferase C (Galactoside 3-L-fucosyltransferase)	Tribolium castaneum
scaffold_1	3907524	3907542	397	51677	1.3e-21	BET1-like protein	Danio rerio
scaffold_1	3907585	3907602	336.5	51677	1.3e-21	BET1-like protein	Danio rerio
scaffold_1	3907614	3907637	304.5	51677	1.3e-21	BET1-like protein	Danio rerio
scaffold_1	3941771	3941787	6526	18170	0	hypothetical LOC495472	Xenopus laevis
scaffold_1	3947862	3947876	436	18170	0	hypothetical LOC495472	Xenopus laevis
scaffold_1	3953120	3953134	162	51683	0	Spermine oxidase (Polyamine oxidase 1) (PAO-1) (PAOh1)	Mus musculus
scaffold_1	3963988	3964004	88	63479	1.58e-27	hypothetical protein LOC402967 | Zgc:77285	Danio rerio
scaffold_1	3986321	3986336	1937.5	51688	6.85e-16	similar to Zinc finger CCCH-type domain containing protein 8	Bos taurus
scaffold_1	3986586	3986601	1672.5	51688	6.85e-16	similar to Zinc finger CCCH-type domain containing protein 8	Bos taurus
scaffold_1	3986665	3986686	1590.5	51688	6.85e-16	similar to Zinc finger CCCH-type domain containing protein 8	Bos taurus
scaffold_1	4023931	4023945	935	19844	0	Vacuolar ATP synthase subunit C (V-ATPase C subunit) (Vacuolar proton pump C subunit) | vacuolar ATPase subunit C	Manduca sexta
scaffold_1	4024482	4024506	379	19844	0	Vacuolar ATP synthase subunit C (V-ATPase C subunit) (Vacuolar proton pump C subunit) | vacuolar ATPase subunit C	Manduca sexta
scaffold_1	4067134	4067155	876.5	18938	0	similar to Sh3yl1	Gallus gallus
scaffold_1	4067204	4067224	946	18938	0	similar to Sh3yl1	Gallus gallus
scaffold_1	4067781	4067801	428	49617	0	phosphatidylserine receptor	Danio rerio
scaffold_1	4110401	4110415	259	51704	1.6e-11	Hs14043024_1	none
scaffold_1	4121647	4121663	50	36930	0	hypothetical protein	no tax name
scaffold_1	4146104	4146118	523	51711	0	Purine-rich binding protein- CG1507-PB	Drosophila melanogaster
scaffold_1	4146190	4146213	432.5	51711	0	Purine-rich binding protein- CG1507-PB	Drosophila melanogaster
scaffold_1	4148247	4148262	7764.5	18899	0	small nuclear ribonucleoprotein polypeptide A	Xenopus tropicalis
scaffold_1	4154446	4154460	467	51712	5.91e-22	similar to timeless-interacting protein	Rattus norvegicus
scaffold_1	4154548	4154562	569	51712	5.91e-22	similar to timeless-interacting protein	Rattus norvegicus
scaffold_1	4154849	4154867	872	51712	5.91e-22	similar to timeless-interacting protein	Rattus norvegicus
scaffold_1	4173372	4173388	299	51718	6.45e-44	Sodium channel modifier 1	no tax name
scaffold_1	4173426	4173441	245.5	51718	6.45e-44	Sodium channel modifier 1	no tax name
scaffold_1	4204070	4204087	4221.5	20248	4.7e-18	LOC445847 protein	Xenopus laevis
scaffold_1	4229120	4229135	7104.5	51723	0	Hs6677945	none
scaffold_1	4233691	4233705	7275	51724	4.53e-09	hypothetical protein XP_543866	Canis familiaris
scaffold_1	4233797	4233814	7167.5	51724	4.53e-09	hypothetical protein XP_543866	Canis familiaris
scaffold_1	4233890	4233907	7074.5	51724	4.53e-09	hypothetical protein XP_543866	Canis familiaris
scaffold_1	4233908	4233922	7058	51724	4.53e-09	hypothetical protein XP_543866	Canis familiaris
scaffold_1	4261985	4262003	4923	19375	0	hypothetical protein MGC76130	Xenopus tropicalis
scaffold_1	4288631	4288646	221.5	20067	0	esterase D	Sus scrofa
scaffold_1	4399566	4399582	21204	51742	0	HEAT-like repeat-containing protein | MGC4163 protein	Gallus gallus
scaffold_1	4400406	4400421	20364.5	51742	0	HEAT-like repeat-containing protein | MGC4163 protein	Gallus gallus
scaffold_1	4400926	4400940	19845	51742	0	HEAT-like repeat-containing protein | MGC4163 protein	Gallus gallus
scaffold_1	4435746	4435761	686.5	51743	5.2e-42	Forkhead box protein N4	Xenopus laevis
scaffold_1	4435859	4435885	805	51743	5.2e-42	Forkhead box protein N4	Xenopus laevis
scaffold_1	4462352	4462372	705	51748	7.01e-45	similar to COMM domain containing protein 9	Strongylocentrotus purpuratus
scaffold_1	4528685	4528701	1096	51755	1.53e-31	similar to TBC1 domain family, member 10A	Danio rerio
scaffold_1	4529315	4529336	463.5	51755	1.53e-31	similar to TBC1 domain family, member 10A	Danio rerio
scaffold_1	4529361	4529393	412	51755	1.53e-31	similar to TBC1 domain family, member 10A	Danio rerio
scaffold_1	4576888	4576904	592	51760	0	hypothetical protein LOC549087	Xenopus tropicalis
scaffold_1	4577014	4577031	465.5	51760	0	hypothetical protein LOC549087	Xenopus tropicalis
scaffold_1	4577207	4577221	274	51760	0	hypothetical protein LOC549087	Xenopus tropicalis
scaffold_1	4580612	4580632	568	51761	3.6e-21	MGC80173 protein	Xenopus laevis
scaffold_1	4652190	4652209	2727.5	51770	1.74e-26	similar to deleted in malignant brain tumors 1 isoform c precursor	Strongylocentrotus purpuratus
scaffold_1	4652240	4652280	2667	51770	1.74e-26	similar to deleted in malignant brain tumors 1 isoform c precursor	Strongylocentrotus purpuratus
scaffold_1	4679828	4679851	450.5	51772	0	mitogen-activated protein kinase kinase kinase kinase 3 [EC:2.7.11.-]	Mus musculus
scaffold_1	4680180	4680194	798	51772	0	mitogen-activated protein kinase kinase kinase kinase 3 [EC:2.7.11.-]	Mus musculus
scaffold_1	4722388	4722402	31366	51779	5.6e-35	similar to Gamma-aminobutyric acid type B receptor, subunit 2 precursor (GABA-B receptor 2) (GABA-B-R2) (Gb2) (GABABR2) (G-protein coupled receptor 51) (GPR 51) (HG20)	Bos taurus
scaffold_1	4770962	4770976	18278	18488	0	GA17711-PA	Drosophila pseudoobscura
scaffold_1	4772229	4772251	666	49632	0	Unknown (protein for MGC:80766)	Xenopus laevis
scaffold_1	4772339	4772354	772.5	49632	0	Unknown (protein for MGC:80766)	Xenopus laevis
scaffold_1	4772360	4772381	796.5	49632	0	Unknown (protein for MGC:80766)	Xenopus laevis
scaffold_1	4772719	4772734	1152.5	49632	0	Unknown (protein for MGC:80766)	Xenopus laevis
scaffold_1	4839698	4839717	449.5	51787	0	Proteasome activator complex subunit 4 (Proteasome activator PA200) (Protein TEMO)	no tax name
scaffold_1	4849382	4849397	1159.5	51790	0	similar to tetratricopeptide repeat domain 18	Rattus norvegicus
scaffold_1	4849902	4849925	389.5	19862	0	similar to Probable D-tyrosyl-tRNA(Tyr) deacylase	Strongylocentrotus purpuratus
scaffold_1	4868495	4868509	1648	51793	0	similar to CG33525-PF	Strongylocentrotus purpuratus
scaffold_1	4868741	4868755	1402	51793	0	similar to CG33525-PF	Strongylocentrotus purpuratus
scaffold_1	4869419	4869452	714.5	51793	0	similar to CG33525-PF	Strongylocentrotus purpuratus
scaffold_1	4869476	4869493	665.5	51793	0	similar to CG33525-PF	Strongylocentrotus purpuratus
scaffold_1	5095634	5095648	305	51811	0	hypothetical protein LOC561348 | novel protein similar to vertebrate YLP motif containing 1 (YLPM1)	no tax name
scaffold_1	5105792	5105814	4135	51814	0.0077389	unnamed protein product	Tetraodon nigroviridis
scaffold_1	5105861	5105875	4070	51814	0.0077389	unnamed protein product	Tetraodon nigroviridis
scaffold_1	5106974	5106988	389	63491	4.4e-07	CE03912	none
scaffold_1	5108398	5108412	1533	51814	0.0077389	unnamed protein product	Tetraodon nigroviridis
scaffold_1	5119921	5119937	1707	20128	0	similar to p21-activated kinase 4 isoform 3	Canis familiaris
scaffold_1	5153282	5153298	907	51821	0	similar to UDP-N-acetylglucosamine: alpha-1,3-D-mannoside beta-1,4-N-acetylglucosaminyltransferase IV	Strongylocentrotus purpuratus
scaffold_1	5181872	5181893	780.5	51825	0	hypothetical protein XP_781641	Strongylocentrotus purpuratus
scaffold_1	5279138	5279158	237	451	1.4e-45	similar to Protein MICAL-3	Rattus norvegicus
scaffold_1	5299331	5299349	101	51840	1.6e-05	similar to hypothetical protein LOC255104	Gallus gallus
scaffold_1	5371098	5371115	10257.5	51852	0	similar to CCR4-NOT transcription complex, subunit 4 isoform a	Canis familiaris
scaffold_1	5379780	5379795	1576.5	51852	0	similar to CCR4-NOT transcription complex, subunit 4 isoform a	Canis familiaris
scaffold_1	5403993	5404007	582	51853	5.48e-09	unnamed protein product	Mus musculus
scaffold_1	5404826	5404848	597	51854	0	nucleoporin 35kDa	Xenopus tropicalis
scaffold_1	5405088	5405106	337	51854	0	nucleoporin 35kDa	Xenopus tropicalis
scaffold_1	5405207	5405222	219.5	51854	0	nucleoporin 35kDa	Xenopus tropicalis
scaffold_1	5414826	5414841	191.5	19623	0	similar to splicing factor 3a, subunit 1, 120kDa	Canis familiaris
scaffold_1	5415486	5415500	851	19623	0	similar to splicing factor 3a, subunit 1, 120kDa	Canis familiaris
scaffold_1	5417848	5417862	3026	51856	0	hypothetical LOC494653	Xenopus laevis
scaffold_1	5447281	5447295	97	63178	0	similar to ribosomal protein L15	Homo sapiens
scaffold_1	5448170	5448184	986	63178	0	similar to ribosomal protein L15	Homo sapiens
scaffold_1	5484969	5485001	843	36957	0	proteasome (prosome, macropain) 26S subunit, non-ATPase, 2	Danio rerio
scaffold_1	5493142	5493158	414	20201	0	similar to BWK-1	Bos taurus
scaffold_1	5515649	5515663	1511	51872	1.22e-23	unnamed protein product	Tetraodon nigroviridis
scaffold_1	5519281	5519310	493.5	63497	0	Hs21361376	none
scaffold_1	5519342	5519359	548.5	63497	0	Hs21361376	none
scaffold_1	5519428	5519442	633	63497	0	Hs21361376	none
scaffold_1	5519492	5519511	699.5	63497	0	Hs21361376	none
scaffold_1	5519871	5519885	1076	63497	0	Hs21361376	none
scaffold_1	5579235	5579255	6277	51883	3.08e-15	RNA U, small nuclear RNA export adaptor (phosphorylation regulated)	Danio rerio
scaffold_1	5596211	5596226	291.5	51886	\N	\N	\N
scaffold_1	5695000	5695014	2274	19172	0	similar to ADAM 10 precursor (A disintegrin and metalloproteinase domain 10) (Mammalian disintegrin-metalloprotease) (Kuzbanian protein homolog)	Canis familiaris
scaffold_1	5695287	5695304	2562.5	19172	0	similar to ADAM 10 precursor (A disintegrin and metalloproteinase domain 10) (Mammalian disintegrin-metalloprotease) (Kuzbanian protein homolog)	Canis familiaris
scaffold_1	5695345	5695363	2621	19172	0	similar to ADAM 10 precursor (A disintegrin and metalloproteinase domain 10) (Mammalian disintegrin-metalloprotease) (Kuzbanian protein homolog)	Canis familiaris
scaffold_1	5695423	5695438	2697.5	19172	0	similar to ADAM 10 precursor (A disintegrin and metalloproteinase domain 10) (Mammalian disintegrin-metalloprotease) (Kuzbanian protein homolog)	Canis familiaris
scaffold_1	5794195	5794209	38257	51914	9.61e-08	similar to PIT 54, partial	Gallus gallus
scaffold_1	5875434	5875448	814	20308	0	Delta3,5-delta2,4-dienoyl-CoA isomerase, mitochondrial precursor | Enoyl coenzyme A hydratase 1, peroxisomal	Rattus norvegicus
scaffold_1	5877427	5877443	2808	20308	0	Delta3,5-delta2,4-dienoyl-CoA isomerase, mitochondrial precursor | Enoyl coenzyme A hydratase 1, peroxisomal	Rattus norvegicus
scaffold_1	5943706	5943733	10606.5	19907	3.81e-31	Dual specificity protein phosphatase 10 (Mitogen-activated protein kinase phosphatase 5) (MAP kinase phosphatase 5) (MKP-5) | MAP kinase phosphatase-5	Mus musculus
scaffold_1	5944336	5944350	9983	19907	3.81e-31	Dual specificity protein phosphatase 10 (Mitogen-activated protein kinase phosphatase 5) (MAP kinase phosphatase 5) (MKP-5) | MAP kinase phosphatase-5	Mus musculus
scaffold_1	5944418	5944432	9901	19907	3.81e-31	Dual specificity protein phosphatase 10 (Mitogen-activated protein kinase phosphatase 5) (MAP kinase phosphatase 5) (MKP-5) | MAP kinase phosphatase-5	Mus musculus
scaffold_1	5944454	5944470	9864	19907	3.81e-31	Dual specificity protein phosphatase 10 (Mitogen-activated protein kinase phosphatase 5) (MAP kinase phosphatase 5) (MKP-5) | MAP kinase phosphatase-5	Mus musculus
scaffold_1	5950256	5950277	4059.5	19907	3.81e-31	Dual specificity protein phosphatase 10 (Mitogen-activated protein kinase phosphatase 5) (MAP kinase phosphatase 5) (MKP-5) | MAP kinase phosphatase-5	Mus musculus
scaffold_1	5950568	5950585	3749.5	19907	3.81e-31	Dual specificity protein phosphatase 10 (Mitogen-activated protein kinase phosphatase 5) (MAP kinase phosphatase 5) (MKP-5) | MAP kinase phosphatase-5	Mus musculus
scaffold_1	5951505	5951520	655.5	51927	0	similar to hypothetical protein BC014608	Gallus gallus
scaffold_1	5973061	5973097	357	19734	0	similar to choline/ethanolaminephosphotransferase	Canis familiaris
scaffold_1	5980123	5980141	1140	51933	0	similar to CTD-binding SR-like protein rA9	Danio rerio
scaffold_1	5980932	5980955	328.5	51933	0	similar to CTD-binding SR-like protein rA9	Danio rerio
scaffold_1	5982938	5982953	4658.5	51932	\N	\N	\N
scaffold_1	5995174	5995191	2304.5	63504	6.6e-07	Proline-rich AKT1 substrate 1 (Proline-rich AKT substrate)	no tax name
scaffold_1	6010357	6010371	1026	51938	0	similar to cytochrome P450, family 2, subfamily E, polypeptide 2 homolog	Macaca mulatta
scaffold_1	6023521	6023539	7193	35260	0	L27a	Suberites domuncula
scaffold_1	6027540	6027554	867	51941	0	similar to adiponectin receptor 2	Canis familiaris
scaffold_1	6049804	6049819	442.5	51944	0	Hs6005796_1	none
scaffold_1	6166273	6166289	2444	18324	0	hypothetical protein MGC68476	Xenopus laevis
scaffold_1	6191996	6192032	510	51962	0	nuclear pore membrane glycoprotein 210	Rattus norvegicus
scaffold_1	6218137	6218151	311	51968	5.4e-30	similar to PHD finger protein 22	Canis familiaris
scaffold_1	6249342	6249359	1154.5	51972	6.84e-12	hypothetical protein XP_795605	Strongylocentrotus purpuratus
scaffold_1	6249378	6249392	1120	51972	6.84e-12	hypothetical protein XP_795605	Strongylocentrotus purpuratus
scaffold_1	6266099	6266116	1366.5	18721	0	solute carrier family 39 (zinc transporter), member 14 | FAD123	Mus musculus
scaffold_1	6290296	6290314	637	19969	0	hypothetical protein LOC427034 | Protein C11orf73 homolog	Gallus gallus
scaffold_1	6331489	6331504	1575.5	51986	0	G14587-6	Arabidopsis thaliana
scaffold_1	6331538	6331552	1624	51986	0	G14587-6	Arabidopsis thaliana
scaffold_1	6332188	6332206	2276	51986	0	G14587-6	Arabidopsis thaliana
scaffold_1	6332315	6332334	2403.5	51986	0	G14587-6	Arabidopsis thaliana
scaffold_1	6435725	6435743	397	51994	1.4e-23	hypothetical protein MGC75981	Xenopus tropicalis
scaffold_1	6546693	6546711	649	63181	0	similar to proteasome 26S ATPase subunit 6	Xenopus laevis
scaffold_1	6546744	6546758	698	63181	0	similar to proteasome 26S ATPase subunit 6	Xenopus laevis
scaffold_1	6546811	6546829	767	63181	0	similar to proteasome 26S ATPase subunit 6	Xenopus laevis
scaffold_1	6603650	6603665	1862.5	52011	0.000235	Hs17482462	none
scaffold_1	6612147	6612161	23879	18977	0	signal-induced proliferation-associated 1 like 1	Homo sapiens
scaffold_1	6660340	6660357	1062.5	18691	0	EH domain-containing protein 1 (Testilin) (hPAST1)	Homo sapiens
scaffold_1	6660576	6660590	828	18691	0	EH domain-containing protein 1 (Testilin) (hPAST1)	Homo sapiens
scaffold_1	6702885	6702900	236.5	19801	0	similar to dim1	Bos taurus
scaffold_1	6764562	6764576	621	63512	\N	\N	\N
scaffold_1	6764641	6764661	539	63512	\N	\N	\N
scaffold_1	6764894	6764908	289	63512	\N	\N	\N
scaffold_1	6778925	6778939	439	52029	2.03e-39	TAF11 RNA polymerase II, TATA box binding protein (TBP)-associated factor | Transcription initiation factor TFIID subunit 11 (Transcription initiation factor TFIID 28 kDa subunit) (TAF(II)28) (TAFII-28) (TAFII28) (TFIID subunit p30-beta) | unnamed protein product	Mus musculus
scaffold_1	6778955	6778970	469.5	52029	2.03e-39	TAF11 RNA polymerase II, TATA box binding protein (TBP)-associated factor | Transcription initiation factor TFIID subunit 11 (Transcription initiation factor TFIID 28 kDa subunit) (TAF(II)28) (TAFII-28) (TAFII28) (TFIID subunit p30-beta) | unnamed protein product	Mus musculus
scaffold_1	6779000	6779016	515	52029	2.03e-39	TAF11 RNA polymerase II, TATA box binding protein (TBP)-associated factor | Transcription initiation factor TFIID subunit 11 (Transcription initiation factor TFIID 28 kDa subunit) (TAF(II)28) (TAFII-28) (TAFII28) (TFIID subunit p30-beta) | unnamed protein product	Mus musculus
scaffold_1	6779226	6779240	740	52029	2.03e-39	TAF11 RNA polymerase II, TATA box binding protein (TBP)-associated factor | Transcription initiation factor TFIID subunit 11 (Transcription initiation factor TFIID 28 kDa subunit) (TAF(II)28) (TAFII-28) (TAFII28) (TFIID subunit p30-beta) | unnamed protein product	Mus musculus
scaffold_1	6816804	6816823	1051.5	52034	2.33e-28	similar to programmed cell death 10	Canis familiaris
scaffold_1	6816897	6816919	957	52034	2.33e-28	similar to programmed cell death 10	Canis familiaris
scaffold_1	6817325	6817339	533	52034	2.33e-28	similar to programmed cell death 10	Canis familiaris
scaffold_1	7014375	7014393	3488	52054	0	RUN domain containing 1	Mus musculus
scaffold_1	7014565	7014582	3298.5	52054	0	RUN domain containing 1	Mus musculus
scaffold_1	7045110	7045124	303	52057	1.02e-35	unnamed protein product	Homo sapiens
scaffold_1	7147288	7147303	28.5	52072	5e-06	expressed protein	Arabidopsis thaliana
scaffold_1	7293615	7293630	839.5	19205	3.36e-31	hypothetical protein LOC445093 | Zgc:92038	Danio rerio
scaffold_1	7324122	7324138	919	19965	0	similar to Ubiquitin ligase SIAH1 (Seven in absentia homolog 1) (Siah-1) (Siah-1a)	Strongylocentrotus purpuratus
scaffold_1	7324216	7324232	825	19965	0	similar to Ubiquitin ligase SIAH1 (Seven in absentia homolog 1) (Siah-1) (Siah-1a)	Strongylocentrotus purpuratus
scaffold_1	7324244	7324259	797.5	19965	0	similar to Ubiquitin ligase SIAH1 (Seven in absentia homolog 1) (Siah-1) (Siah-1a)	Strongylocentrotus purpuratus
scaffold_1	7324947	7324968	91.5	19965	0	similar to Ubiquitin ligase SIAH1 (Seven in absentia homolog 1) (Siah-1) (Siah-1a)	Strongylocentrotus purpuratus
scaffold_1	7342536	7342557	311.5	52100	0	WD-repeat protein	Xenopus laevis
scaffold_1	7356125	7356139	1151	35270	1.4e-45	transmembrane protein 20	Homo sapiens
scaffold_1	7356144	7356160	1131	35270	1.4e-45	transmembrane protein 20	Homo sapiens
scaffold_1	7393605	7393626	739.5	52107	0	LOC443610 protein	Xenopus laevis
scaffold_1	7393979	7393997	792	52108	2.2e-15	similar to polybromo 1	Danio rerio
scaffold_1	7394243	7394261	528	52108	2.2e-15	similar to polybromo 1	Danio rerio
scaffold_1	7394273	7394290	498.5	52108	2.2e-15	similar to polybromo 1	Danio rerio
scaffold_1	7468693	7468715	428	49700	0	ENSANGP00000026774	Anopheles gambiae str. PEST
scaffold_1	7496874	7496890	287	52119	\N	\N	\N
scaffold_1	7609902	7609920	7021	20152	0	CG17723 gene product from transcript CG17723-RA CG17723 gene product from transcript CG17723-RB	Drosophila melanogaster
scaffold_1	7609946	7609964	6977	20152	0	CG17723 gene product from transcript CG17723-RA CG17723 gene product from transcript CG17723-RB	Drosophila melanogaster
scaffold_1	7609970	7609985	6954.5	20152	0	CG17723 gene product from transcript CG17723-RA CG17723 gene product from transcript CG17723-RB	Drosophila melanogaster
scaffold_1	7627484	7627498	1607	36979	2.7e-22	sphingolipid long chain base delta 8 desaturase	Aquilegia vulgaris
scaffold_1	7654633	7654647	653	49708	0	HMT1 hnRNP methyltransferase-like 2 (S. cerevisiae) [EC:2.1.1.-]	Xenopus tropicalis
scaffold_1	7654720	7654735	565.5	49708	0	HMT1 hnRNP methyltransferase-like 2 (S. cerevisiae) [EC:2.1.1.-]	Xenopus tropicalis
scaffold_1	7654738	7654752	548	49708	0	HMT1 hnRNP methyltransferase-like 2 (S. cerevisiae) [EC:2.1.1.-]	Xenopus tropicalis
scaffold_1	7733029	7733043	8703	20245	0	SJCHGC07012 protein	Schistosoma japonicum
scaffold_1	7737376	7737395	3731.5	63520	0	embryo-dlg/synapse-associated protein 97	Mus musculus
scaffold_1	7738520	7738535	3211.5	20245	0	SJCHGC07012 protein	Schistosoma japonicum
scaffold_1	7738704	7738722	3026	20245	0	SJCHGC07012 protein	Schistosoma japonicum
scaffold_1	7738949	7738967	2781	20245	0	SJCHGC07012 protein	Schistosoma japonicum
scaffold_1	7740293	7740310	1437.5	20245	0	SJCHGC07012 protein	Schistosoma japonicum
scaffold_1	7752321	7752340	509.5	52154	1.1e-15	RGD1563277 (predicted)	Rattus norvegicus
scaffold_1	7753502	7753519	1182.5	19489	0	similar to ATP-binding cassette, sub-family C, member 5 isoform 1	Macaca mulatta
scaffold_1	7769992	7770011	1348.5	52157	7.04e-12	unnamed protein product	Tetraodon nigroviridis
scaffold_1	7779549	7779566	331.5	19748	0	unnamed protein product	Tetraodon nigroviridis
scaffold_1	7810223	7810242	7783.5	49711	0	peroxiredoxin V protein	Branchiostoma belcheri tsingtaunese
scaffold_1	7810426	7810449	7578.5	49711	0	peroxiredoxin V protein	Branchiostoma belcheri tsingtaunese
scaffold_1	7829196	7829210	1527	52170	\N	\N	\N
scaffold_1	7898996	7899010	282	20325	0	similar to Cathepsin O precursor	Strongylocentrotus purpuratus
scaffold_1	7905910	7905937	7202.5	20325	0	similar to Cathepsin O precursor	Strongylocentrotus purpuratus
scaffold_1	7922383	7922397	533	52184	0	similar to thyroid hormone receptor interactor 12	Canis familiaris
scaffold_1	7926059	7926074	69.5	52186	\N	\N	\N
scaffold_1	7926136	7926159	150.5	52186	\N	\N	\N
scaffold_1	7926178	7926196	190	52186	\N	\N	\N
scaffold_1	7926263	7926282	275.5	52186	\N	\N	\N
scaffold_1	7975605	7975619	506	52194	1.72e-16	DNA polymerase delta p66 subunit | Unknown (protein for MGC:132070)	Xenopus laevis
scaffold_1	7983473	7983488	590.5	52196	1.21e-08	unnamed protein product	Aspergillus oryzae
scaffold_1	8068208	8068222	1847	52207	0	similar to misshapen CG16973-PC	Apis mellifera
scaffold_1	8100177	8100192	2107.5	52212	1.7e-40	similar to KIAA0792 protein	Gallus gallus
scaffold_1	8101046	8101060	2055	49722	0	\N	Danio rerio
scaffold_1	8163315	8163329	735	19019	0	similar to antigenic determinant of rec-A protein	Strongylocentrotus purpuratus
scaffold_1	8167783	8167799	1329	18846	0	similar to transducin (beta)-like 1 X-linked	Bos taurus
scaffold_1	8168589	8168605	523	18846	0	similar to transducin (beta)-like 1 X-linked	Bos taurus
scaffold_1	8168780	8168795	332.5	18846	0	similar to transducin (beta)-like 1 X-linked	Bos taurus
scaffold_1	8168831	8168857	276	18846	0	similar to transducin (beta)-like 1 X-linked	Bos taurus
scaffold_1	8205077	8205097	8003	52232	0	similar to Cofactor required for Sp1 transcriptional activation subunit 2 (Transcriptional coactivator CRSP150) (Vitamin D3 receptor-interacting protein complex 150 kDa component) (DRIP150) (Thyroid hormone receptor-associated protein complex 170 k...	Danio rerio
scaffold_1	8228719	8228745	269	52234	0	UDP-glucose:glycoprotein glucosyltransferase 1 precursor (UDP-glucose ceramide glucosyltransferase-like 1) (UDP--Glc:glycoprotein glucosyltransferase) (RUGT) | UDP-glucose glycoprotein:glucosyltransferase precursor	Rattus norvegicus
scaffold_1	8229495	8229511	1538	52233	2.72e-34	hypothetical protein LOC394044 | Zgc:56164	Danio rerio
scaffold_1	8332473	8332494	860.5	63527	4.23e-07	ornithine decarboxylase antizyme 2	Xenopus laevis
scaffold_1	8341208	8341223	9592.5	63527	4.23e-07	ornithine decarboxylase antizyme 2	Xenopus laevis
scaffold_1	8438204	8438231	279.5	63185	0	Rab11 protein	Aiptasia pulchella
scaffold_1	8438306	8438322	376	63185	0	Rab11 protein	Aiptasia pulchella
scaffold_1	8438424	8438441	494.5	63185	0	Rab11 protein	Aiptasia pulchella
scaffold_1	8438454	8438468	523	63185	0	Rab11 protein	Aiptasia pulchella
scaffold_1	8438568	8438587	639.5	63185	0	Rab11 protein	Aiptasia pulchella
scaffold_1	8438719	8438737	790	63185	0	Rab11 protein	Aiptasia pulchella
scaffold_1	8440532	8440548	2602	63185	0	Rab11 protein	Aiptasia pulchella
scaffold_1	8440597	8440616	2668.5	63185	0	Rab11 protein	Aiptasia pulchella
scaffold_1	8462059	8462076	151.5	63529	0	Hs15150809	none
scaffold_1	8480517	8480531	1766	52268	1.1e-09	similar to Cold shock domain-containing protein E1 (UNR protein)	Mus musculus
scaffold_1	8480593	8480617	1847	52268	1.1e-09	similar to Cold shock domain-containing protein E1 (UNR protein)	Mus musculus
scaffold_1	8480663	8480680	1913.5	52268	1.1e-09	similar to Cold shock domain-containing protein E1 (UNR protein)	Mus musculus
scaffold_1	8480862	8480876	2111	52268	1.1e-09	similar to Cold shock domain-containing protein E1 (UNR protein)	Mus musculus
scaffold_1	8510333	8510351	2285	49728	0	similar to CGI-01 protein	Macaca mulatta
scaffold_1	8514159	8514176	2738.5	18774	0	Hs7705461	none
scaffold_1	8550732	8550748	1280	52275	3.6e-20	\N	Caenorhabditis elegans
scaffold_1	8557357	8557375	1861	52276	0	MYB transcription factor	Arabidopsis thaliana
scaffold_1	8716651	8716672	1231.5	52286	7.46e-05	KRP110	Strongylocentrotus purpuratus
scaffold_1	8834702	8834721	651.5	52300	0	hypothetical protein MGC52924	Xenopus laevis
scaffold_1	8844348	8844363	3072.5	20168	0	similar to CG5854-PA	Apis mellifera
scaffold_1	8844929	8844946	3654.5	20168	0	similar to CG5854-PA	Apis mellifera
scaffold_1	8844970	8844988	3696	20168	0	similar to CG5854-PA	Apis mellifera
scaffold_1	8845064	8845082	3790	20168	0	similar to CG5854-PA	Apis mellifera
scaffold_1	8845273	8845291	3999	20168	0	similar to CG5854-PA	Apis mellifera
scaffold_1	8872667	8872681	4783	52305	0	similar to Glutamyl aminopeptidase (EAP) (Aminopeptidase A) (APA) (Differentiation antigen gp160)	Canis familiaris
scaffold_1	8872759	8872777	4689	52305	0	similar to Glutamyl aminopeptidase (EAP) (Aminopeptidase A) (APA) (Differentiation antigen gp160)	Canis familiaris
scaffold_1	8874467	8874495	913	20166	0	similar to Aminopeptidase N (hAPN) (Alanyl aminopeptidase) (Microsomal aminopeptidase) (Aminopeptidase M) (gp150) (Myeloid plasma membrane glycoprotein CD13)	Strongylocentrotus purpuratus
scaffold_1	8980729	8980754	3129.5	19795	0	talin 1	Gallus gallus
scaffold_1	8980984	8980998	2880	19795	0	talin 1	Gallus gallus
scaffold_1	9004361	9004380	319.5	52317	4.2e-12	similar to tudor domain containing 6	Bos taurus
scaffold_1	9005903	9005919	843	37004	0	unnamed protein product	Tetraodon nigroviridis
scaffold_1	9032407	9032424	153.5	49733	0	Homo sapiens fumarylacetoacetate hydrolase (fumarylacetoacetase)	synthetic construct
scaffold_1	9032432	9032449	178.5	49733	0	Homo sapiens fumarylacetoacetate hydrolase (fumarylacetoacetase)	synthetic construct
scaffold_1	9032491	9032515	241	49733	0	Homo sapiens fumarylacetoacetate hydrolase (fumarylacetoacetase)	synthetic construct
scaffold_1	9032820	9032834	493	63536	2.57e-32	hypothetical protein LOC66086 | unnamed protein product | RIKEN cDNA 0610037P05 gene	Mus musculus
scaffold_1	9032867	9032885	444	63536	2.57e-32	hypothetical protein LOC66086 | unnamed protein product | RIKEN cDNA 0610037P05 gene	Mus musculus
scaffold_1	9039554	9039569	639.5	52324	0	smu-1 suppressor of mec-8 and unc-52 homolog (C. elegans)	Bos taurus
scaffold_1	9039910	9039926	377	18418	8.46e-35	similar to Misexpression suppressor of KSR 4 CG31447-PA	Apis mellifera
scaffold_1	9046580	9046594	1445	20008	0	\N	Danio rerio
scaffold_1	9050347	9050361	721	49735	9.95e-44	Transcription initiation factor IIA gamma chain (TFIIA P12 subunit) (TFIIA-12) (TFIIAS) (TFIIA-gamma)	Oncorhynchus mykiss
scaffold_1	9078424	9078441	595.5	52330	9.72e-10	hypothetical protein pc0709 | conserved hypothetical protein	Candidatus Protochlamydia amoebophila UWE25
scaffold_1	9099154	9099168	293	52334	9.62e-08	similar to SAC3 domain containing 1, partial	Danio rerio
scaffold_1	9107262	9107288	1670	19797	0	unnamed protein product	Tetraodon nigroviridis
scaffold_1	9107439	9107457	1497	19797	0	unnamed protein product	Tetraodon nigroviridis
scaffold_1	9107522	9107538	1415	19797	0	unnamed protein product	Tetraodon nigroviridis
scaffold_1	9128307	9128321	4660	52340	\N	\N	\N
scaffold_1	9128345	9128384	4710.5	52340	\N	\N	\N
scaffold_1	9128458	9128475	4812.5	52340	\N	\N	\N
scaffold_1	9128616	9128634	4971	52340	\N	\N	\N
scaffold_1	9128644	9128670	5003	52340	\N	\N	\N
scaffold_1	9130426	9130440	6779	52340	\N	\N	\N
scaffold_1	9147624	9147645	6681.5	19668	1.8e-11	contactin 2	Rattus norvegicus
scaffold_1	9147785	9147802	6840.5	19668	1.8e-11	contactin 2	Rattus norvegicus
scaffold_1	9162111	9162126	1680.5	19964	0	similar to nitric oxide synthase 1 (neuronal)	Canis familiaris
scaffold_1	9163298	9163313	1427.5	49736	0	tropomodulin 1	Rattus norvegicus
scaffold_1	9169802	9169816	3895	52345	1.04e-11	FLJ25439 protein	Homo sapiens
scaffold_1	9203884	9203901	6205.5	19410	0	similar to Ubiquitin carboxyl-terminal hydrolase 8 (Ubiquitin thiolesterase 8) (Ubiquitin-specific processing protease 8) (Deubiquitinating enzyme 8) (hUBPy)	Gallus gallus
scaffold_1	9204445	9204462	6766.5	19410	0	similar to Ubiquitin carboxyl-terminal hydrolase 8 (Ubiquitin thiolesterase 8) (Ubiquitin-specific processing protease 8) (Deubiquitinating enzyme 8) (hUBPy)	Gallus gallus
scaffold_1	9204490	9204512	6814	19410	0	similar to Ubiquitin carboxyl-terminal hydrolase 8 (Ubiquitin thiolesterase 8) (Ubiquitin-specific processing protease 8) (Deubiquitinating enzyme 8) (hUBPy)	Gallus gallus
scaffold_1	9222661	9222675	515	37007	0	60S ribosomal protein L17 (L23)	Podocoryne carnea
scaffold_1	9223232	9223253	636.5	19984	0	Uracil phosphoribosyltransferase (UMP pyrophosphorylase) (UPRTase) | uracil phosphoribosyltransferase, putative	Porphyromonas gingivalis W83
scaffold_1	9223443	9223457	429	19984	0	Uracil phosphoribosyltransferase (UMP pyrophosphorylase) (UPRTase) | uracil phosphoribosyltransferase, putative	Porphyromonas gingivalis W83
scaffold_1	9223548	9223565	322.5	19984	0	Uracil phosphoribosyltransferase (UMP pyrophosphorylase) (UPRTase) | uracil phosphoribosyltransferase, putative	Porphyromonas gingivalis W83
scaffold_1	9223566	9223584	304	19984	0	Uracil phosphoribosyltransferase (UMP pyrophosphorylase) (UPRTase) | uracil phosphoribosyltransferase, putative	Porphyromonas gingivalis W83
scaffold_1	9226877	9226898	215.5	52356	0	similar to ankyrin repeat and MYND domain containing 2, partial	Strongylocentrotus purpuratus
scaffold_1	9339500	9339528	1051	52359	0	similar to transcriptional co-repressor Sin3A	Strongylocentrotus purpuratus
scaffold_1	9362129	9362143	1529	52362	\N	\N	\N
scaffold_1	9362911	9362925	591	52361	0	Hs20557551	none
scaffold_1	9363168	9363194	484	52362	\N	\N	\N
scaffold_1	9363955	9363977	1639	52361	0	Hs20557551	none
scaffold_1	9379669	9379683	184	52364	\N	\N	\N
scaffold_1	9379817	9379836	334.5	52364	\N	\N	\N
scaffold_1	9379916	9379933	432.5	52364	\N	\N	\N
scaffold_1	9398533	9398550	1546.5	52367	0	Dymeclin	Gallus gallus
scaffold_1	9398671	9398689	1685	52367	0	Dymeclin	Gallus gallus
scaffold_1	9432986	9433004	192	52371	0	hypothetical protein LOC285754 | unnamed protein product	Homo sapiens
scaffold_1	9433067	9433082	271.5	52371	0	hypothetical protein LOC285754 | unnamed protein product	Homo sapiens
scaffold_1	9439706	9439721	6179.5	52373	0	upstream of gdf1 | upstream of growth and differentiation factor 1 | longevity assurance (LAG1, S. cerevisiae) homolog 1	Gallus gallus
scaffold_1	9441525	9441540	4360.5	52373	0	upstream of gdf1 | upstream of growth and differentiation factor 1 | longevity assurance (LAG1, S. cerevisiae) homolog 1	Gallus gallus
scaffold_1	9468477	9468492	487.5	52377	3.73e-35	similar to CG3149-PA, partial	Strongylocentrotus purpuratus
scaffold_1	9468587	9468604	376.5	52377	3.73e-35	similar to CG3149-PA, partial	Strongylocentrotus purpuratus
scaffold_1	9486839	9486856	404.5	49742	0	Mothers against decapentaplegic homolog 2 (SMAD 2) (Mothers against DPP homolog 2) (Smad2) | transcription factor Smad2 | MAD homolog 2 (Drosophila)	Danio rerio
scaffold_1	9493567	9493583	273	52383	0	LOC495962 protein	Xenopus laevis
scaffold_1	9501620	9501636	237	52384	7.7e-07	28 kDa ribonucleoprotein, chloroplast (28RNP)	Spinacia oleracea
scaffold_1	9501672	9501688	289	52384	7.7e-07	28 kDa ribonucleoprotein, chloroplast (28RNP)	Spinacia oleracea
scaffold_1	9501782	9501802	401	52384	7.7e-07	28 kDa ribonucleoprotein, chloroplast (28RNP)	Spinacia oleracea
scaffold_1	9504199	9504213	1205	52385	0	hypothetical protein OB2597_06470	Oceanicola batsensis HTCC2597
scaffold_1	9525778	9525794	2317	52388	0	unnamed protein product	Tetraodon nigroviridis
scaffold_1	9540726	9540748	271	52391	0	similar to CG5851-PA	Strongylocentrotus purpuratus
scaffold_1	9565579	9565605	537	52393	2.31e-31	MGC79777 protein	Xenopus tropicalis
scaffold_1	9570453	9570474	1809.5	63189	0	solute carrier family 25 (mitochondrial carrier | phosphate carrier), member 3	Homo sapiens
scaffold_1	9570526	9570545	1737.5	63189	0	solute carrier family 25 (mitochondrial carrier | phosphate carrier), member 3	Homo sapiens
scaffold_1	9591947	9591965	125	63082	0	40S ribosomal protein S23	Dermacentor variabilis
scaffold_1	9592042	9592057	218.5	63082	0	40S ribosomal protein S23	Dermacentor variabilis
scaffold_1	9595472	9595489	518.5	18564	0	proteasome, 26S, non-ATPase regulatory subunit 6 | Proteasome (prosome, macropain) 26S subunit, non-ATPase, 6	Danio rerio
scaffold_1	9595524	9595557	458.5	18564	0	proteasome, 26S, non-ATPase regulatory subunit 6 | Proteasome (prosome, macropain) 26S subunit, non-ATPase, 6	Danio rerio
scaffold_1	9595584	9595602	406	18564	0	proteasome, 26S, non-ATPase regulatory subunit 6 | Proteasome (prosome, macropain) 26S subunit, non-ATPase, 6	Danio rerio
scaffold_1	9595637	9595660	350.5	18564	0	proteasome, 26S, non-ATPase regulatory subunit 6 | Proteasome (prosome, macropain) 26S subunit, non-ATPase, 6	Danio rerio
scaffold_1	9607111	9607127	345	52399	0	similar to PX domain containing serine/threonine kinase	Strongylocentrotus purpuratus
scaffold_1	9607407	9607423	639	52400	2.93e-16	hypothetical protein	Gallus gallus
scaffold_1	9607665	9607681	381	52400	2.93e-16	hypothetical protein	Gallus gallus
scaffold_1	9607782	9607797	264.5	52400	2.93e-16	hypothetical protein	Gallus gallus
scaffold_1	9652099	9652130	161.5	52405	1.98e-41	hypothetical protein LOC559391 | Zgc:153630	no tax name
scaffold_1	9652192	9652207	246.5	52405	1.98e-41	hypothetical protein LOC559391 | Zgc:153630	no tax name
scaffold_1	9652236	9652254	292	52405	1.98e-41	hypothetical protein LOC559391 | Zgc:153630	no tax name
scaffold_1	9652264	9652279	318.5	52405	1.98e-41	hypothetical protein LOC559391 | Zgc:153630	no tax name
scaffold_1	9667323	9667338	531.5	19675	0	ADP-ribosylation factor-like 8B	Danio rerio
scaffold_1	9667718	9667735	135.5	19675	0	ADP-ribosylation factor-like 8B	Danio rerio
scaffold_1	9674504	9674522	520	19077	0	unnamed protein product	Tetraodon nigroviridis
scaffold_1	9675200	9675222	1218	19077	0	unnamed protein product	Tetraodon nigroviridis
scaffold_1	9685303	9685319	157	52412	\N	\N	\N
scaffold_1	9685333	9685349	187	52412	\N	\N	\N
scaffold_1	9685425	9685443	280	52412	\N	\N	\N
scaffold_1	9685654	9685668	181	52413	\N	\N	\N
scaffold_1	9691827	9691845	1042	37028	0	similar to arginine-rich, mutated in early stage tumors	Xenopus laevis
scaffold_1	9692597	9692611	1810	37028	0	similar to arginine-rich, mutated in early stage tumors	Xenopus laevis
scaffold_1	9692671	9692692	1887.5	37028	0	similar to arginine-rich, mutated in early stage tumors	Xenopus laevis
scaffold_1	9703098	9703115	125.5	52416	\N	\N	\N
scaffold_1	9703342	9703356	368	52416	\N	\N	\N
scaffold_1	9704111	9704128	327.5	49753	0	inhibitor of growth family, member 3	Gallus gallus
scaffold_1	9717664	9717682	421	52419	1.45e-30	coiled-coil-helix-coiled-coil-helix domain containing 4 | Mitochondrial intermembrane space import and assembly protein 40 (Coiled-coil-helix-coiled-coil-helix domain-containing protein 4) | unnamed protein product	Mus musculus
scaffold_1	9717684	9717698	403	52419	1.45e-30	coiled-coil-helix-coiled-coil-helix domain containing 4 | Mitochondrial intermembrane space import and assembly protein 40 (Coiled-coil-helix-coiled-coil-helix domain-containing protein 4) | unnamed protein product	Mus musculus
scaffold_1	9717712	9717729	373.5	52419	1.45e-30	coiled-coil-helix-coiled-coil-helix domain containing 4 | Mitochondrial intermembrane space import and assembly protein 40 (Coiled-coil-helix-coiled-coil-helix domain-containing protein 4) | unnamed protein product	Mus musculus
scaffold_1	9717757	9717776	327.5	52419	1.45e-30	coiled-coil-helix-coiled-coil-helix domain containing 4 | Mitochondrial intermembrane space import and assembly protein 40 (Coiled-coil-helix-coiled-coil-helix domain-containing protein 4) | unnamed protein product	Mus musculus
scaffold_1	9717857	9717872	229.5	52419	1.45e-30	coiled-coil-helix-coiled-coil-helix domain containing 4 | Mitochondrial intermembrane space import and assembly protein 40 (Coiled-coil-helix-coiled-coil-helix domain-containing protein 4) | unnamed protein product	Mus musculus
scaffold_1	9717899	9717918	185.5	52419	1.45e-30	coiled-coil-helix-coiled-coil-helix domain containing 4 | Mitochondrial intermembrane space import and assembly protein 40 (Coiled-coil-helix-coiled-coil-helix domain-containing protein 4) | unnamed protein product	Mus musculus
scaffold_1	9717958	9717974	128	52419	1.45e-30	coiled-coil-helix-coiled-coil-helix domain containing 4 | Mitochondrial intermembrane space import and assembly protein 40 (Coiled-coil-helix-coiled-coil-helix domain-containing protein 4) | unnamed protein product	Mus musculus
scaffold_1	9717976	9717991	110.5	52419	1.45e-30	coiled-coil-helix-coiled-coil-helix domain containing 4 | Mitochondrial intermembrane space import and assembly protein 40 (Coiled-coil-helix-coiled-coil-helix domain-containing protein 4) | unnamed protein product	Mus musculus
scaffold_1	9725880	9725898	297	20354	0	similar to GDP-fucose transporter 1 (Solute carrier family 35 member C1)	Bos taurus
scaffold_1	9726397	9726413	813	20354	0	similar to GDP-fucose transporter 1 (Solute carrier family 35 member C1)	Bos taurus
scaffold_1	9726527	9726541	942	20354	0	similar to GDP-fucose transporter 1 (Solute carrier family 35 member C1)	Bos taurus
scaffold_1	9726639	9726665	1060	20354	0	similar to GDP-fucose transporter 1 (Solute carrier family 35 member C1)	Bos taurus
scaffold_1	9748296	9748314	348	19587	0	PHD finger protein 8	Xenopus tropicalis
scaffold_1	9748361	9748379	308	37030	0	unnamed protein product	Tetraodon nigroviridis
scaffold_1	9748464	9748492	200	37030	0	unnamed protein product	Tetraodon nigroviridis
scaffold_1	9748531	9748552	136.5	37030	0	unnamed protein product	Tetraodon nigroviridis
scaffold_1	9749341	9749355	1391	19587	0	PHD finger protein 8	Xenopus tropicalis
scaffold_1	9759617	9759635	329	63547	0	MGC78954 protein	Xenopus laevis
scaffold_1	9759849	9759871	563	63547	0	MGC78954 protein	Xenopus laevis
scaffold_1	9777683	9777700	3362.5	19682	0	similar to EEED8.6	Macaca mulatta
scaffold_1	9780223	9780243	821	19682	0	similar to EEED8.6	Macaca mulatta
scaffold_1	9780276	9780293	769.5	19682	0	similar to EEED8.6	Macaca mulatta
scaffold_1	9780804	9780822	241	19682	0	similar to EEED8.6	Macaca mulatta
scaffold_1	9790081	9790097	1435	2504	0	similar to dual-specificity tyrosine-(Y)-phosphorylation regulated kinase 2	Bos taurus
scaffold_1	9790573	9790587	1926	2504	0	similar to dual-specificity tyrosine-(Y)-phosphorylation regulated kinase 2	Bos taurus
scaffold_1	9790905	9790923	2260	2504	0	similar to dual-specificity tyrosine-(Y)-phosphorylation regulated kinase 2	Bos taurus
scaffold_1	9790964	9790978	2317	2504	0	similar to dual-specificity tyrosine-(Y)-phosphorylation regulated kinase 2	Bos taurus
scaffold_1	9800026	9800044	126	52430	2.36e-29	hypothetical protein	Mus musculus
scaffold_1	9800134	9800148	232	52430	2.36e-29	hypothetical protein	Mus musculus
scaffold_1	9800238	9800260	340	52430	2.36e-29	hypothetical protein	Mus musculus
scaffold_1	9809271	9809288	92.5	18395	0	hypothetical protein HSPC117	Homo sapiens
scaffold_1	9809393	9809411	215	18395	0	hypothetical protein HSPC117	Homo sapiens
scaffold_1	9809418	9809435	239.5	18395	0	hypothetical protein HSPC117	Homo sapiens
scaffold_1	9816946	9816961	1432.5	63549	4.63e-30	similar to CG2258-PA, isoform A	Apis mellifera
scaffold_1	9826155	9826173	8767	49758	0	calcium/calmodulin-dependent protein kinase I	Xenopus laevis
scaffold_1	9826310	9826327	8612.5	49758	0	calcium/calmodulin-dependent protein kinase I	Xenopus laevis
scaffold_1	9833212	9833230	731	63550	0	hypothetical protein XP_781866	Strongylocentrotus purpuratus
scaffold_1	9833525	9833544	1044.5	63550	0	hypothetical protein XP_781866	Strongylocentrotus purpuratus
scaffold_1	9833545	9833561	1063	63550	0	hypothetical protein XP_781866	Strongylocentrotus purpuratus
scaffold_1	9833624	9833640	1142	63550	0	hypothetical protein XP_781866	Strongylocentrotus purpuratus
scaffold_1	9833662	9833677	1179.5	63550	0	hypothetical protein XP_781866	Strongylocentrotus purpuratus
scaffold_1	9833775	9833792	1147.5	49758	0	calcium/calmodulin-dependent protein kinase I	Xenopus laevis
scaffold_1	9833844	9833870	1074	49758	0	calcium/calmodulin-dependent protein kinase I	Xenopus laevis
scaffold_1	9848768	9848782	251	52438	0	Signal transducer and activator of transcription 5A (Mammary gland factor)	Mus musculus
scaffold_1	9848792	9848811	277.5	52438	0	Signal transducer and activator of transcription 5A (Mammary gland factor)	Mus musculus
scaffold_1	9848820	9848837	304.5	52438	0	Signal transducer and activator of transcription 5A (Mammary gland factor)	Mus musculus
scaffold_1	9849535	9849553	1020	52438	0	Signal transducer and activator of transcription 5A (Mammary gland factor)	Mus musculus
scaffold_1	9853212	9853228	859	63551	\N	\N	\N
scaffold_1	9853338	9853355	732.5	63551	\N	\N	\N
scaffold_1	9853558	9853577	511.5	63551	\N	\N	\N
scaffold_1	9853930	9853948	140	63551	\N	\N	\N
scaffold_1	9859086	9859102	146	63552	3.78e-06	hypothetical protein	Oryza sativa (japonica cultivar-group)
scaffold_1	9859263	9859282	324.5	63552	3.78e-06	hypothetical protein	Oryza sativa (japonica cultivar-group)
scaffold_1	9878265	9878279	2533	52443	0.0113949	similar to MAD homolog 4 interacting transcription coactivator 1	Pan troglodytes
scaffold_1	9881105	9881123	5163	52445	3.7e-40	Synaptophysin-like protein 2	Homo sapiens
scaffold_1	9884136	9884154	193	52444	\N	\N	\N
scaffold_1	9884255	9884269	310	52444	\N	\N	\N
scaffold_1	9884809	9884831	868	52444	\N	\N	\N
scaffold_1	9884880	9884894	935	52444	\N	\N	\N
scaffold_1	9887545	9887563	3602	52444	\N	\N	\N
scaffold_1	9890351	9890369	1524	52446	0	Leucyl-tRNA synthetase bacterial/mitochondrial, class Ia	Clostridium thermocellum ATCC 27405
scaffold_1	9890741	9890759	1134	52446	0	Leucyl-tRNA synthetase bacterial/mitochondrial, class Ia	Clostridium thermocellum ATCC 27405
scaffold_1	9890828	9890845	1047.5	52446	0	Leucyl-tRNA synthetase bacterial/mitochondrial, class Ia	Clostridium thermocellum ATCC 27405
scaffold_1	9899836	9899855	384.5	20051	0	tRNA 5-methylaminomethyl-2-thiouridylate methyltransferase 1 | tRNA (5-methylaminomethyl-2-thiouridylate)-methyltransferase (Mitochondrial tRNA-specific 2-thiouridylase 1) (MTO2 homolog) | 5-methylaminomethyl-2-thiouridylate-methyltransferase	Homo sapiens
scaffold_1	9899901	9899924	317.5	20051	0	tRNA 5-methylaminomethyl-2-thiouridylate methyltransferase 1 | tRNA (5-methylaminomethyl-2-thiouridylate)-methyltransferase (Mitochondrial tRNA-specific 2-thiouridylase 1) (MTO2 homolog) | 5-methylaminomethyl-2-thiouridylate-methyltransferase	Homo sapiens
scaffold_1	9908878	9908895	1137.5	19905	2.72e-08	novel protein similar to vertebrate transmembrane protein 5 (TMEM5)	Danio rerio
scaffold_1	9909133	9909149	1392	19905	2.72e-08	novel protein similar to vertebrate transmembrane protein 5 (TMEM5)	Danio rerio
scaffold_1	9909407	9909428	1668.5	19905	2.72e-08	novel protein similar to vertebrate transmembrane protein 5 (TMEM5)	Danio rerio
scaffold_1	9924072	9924087	763.5	19616	0	similar to axonemal dynein heavy chain 7	Pan troglodytes
scaffold_1	9924114	9924137	717.5	19616	0	similar to axonemal dynein heavy chain 7	Pan troglodytes
scaffold_1	9924364	9924380	471	19616	0	similar to axonemal dynein heavy chain 7	Pan troglodytes
scaffold_1	9924398	9924425	431.5	19616	0	similar to axonemal dynein heavy chain 7	Pan troglodytes
scaffold_1	9924477	9924491	359	19616	0	similar to axonemal dynein heavy chain 7	Pan troglodytes
scaffold_1	9932785	9932800	281.5	52453	0	similar to mitogen-activated protein kinase associated protein 1 isoform 3	Canis familiaris
scaffold_1	9932966	9932993	195.5	19042	0	DEAD (Asp-Glu-Ala-Asp) box polypeptide 20	Macaca mulatta
scaffold_1	9944234	9944250	306	63553	0	Unknown (protein for MGC:52971)	Xenopus laevis
scaffold_1	9944251	9944265	290	63553	0	Unknown (protein for MGC:52971)	Xenopus laevis
scaffold_1	9944273	9944287	268	63553	0	Unknown (protein for MGC:52971)	Xenopus laevis
scaffold_1	9962757	9962772	6410.5	52457	0	similar to CG7959-PA	Tribolium castaneum
scaffold_1	9962870	9962885	6523.5	52457	0	similar to CG7959-PA	Tribolium castaneum
scaffold_1	9962968	9962986	6623	52457	0	similar to CG7959-PA	Tribolium castaneum
scaffold_1	9963023	9963040	6677.5	52457	0	similar to CG7959-PA	Tribolium castaneum
scaffold_1	9963852	9963870	7507	52457	0	similar to CG7959-PA	Tribolium castaneum
scaffold_1	9963927	9963941	7580	52457	0	similar to CG7959-PA	Tribolium castaneum
scaffold_1	9973872	9973886	8791	20369	0	guanine nucleotide-binding protein Rho	Biomphalaria glabrata
scaffold_1	9977441	9977456	5221.5	20369	0	guanine nucleotide-binding protein Rho	Biomphalaria glabrata
scaffold_1	9977500	9977517	5161.5	20369	0	guanine nucleotide-binding protein Rho	Biomphalaria glabrata
scaffold_1	9977827	9977844	189.5	63193	0	hypothetical protein LOC549444	Xenopus tropicalis
scaffold_1	9978003	9978026	368.5	63193	0	hypothetical protein LOC549444	Xenopus tropicalis
scaffold_1	9978149	9978171	514	63193	0	hypothetical protein LOC549444	Xenopus tropicalis
scaffold_1	9980341	9980358	2320.5	20369	0	guanine nucleotide-binding protein Rho	Biomphalaria glabrata
scaffold_1	9995163	9995187	1159	18924	0	similar to RIKEN cDNA 9630046K23	Strongylocentrotus purpuratus
scaffold_1	9995264	9995287	1058.5	18924	0	similar to RIKEN cDNA 9630046K23	Strongylocentrotus purpuratus
scaffold_1	9995510	9995528	815	18924	0	similar to RIKEN cDNA 9630046K23	Strongylocentrotus purpuratus
scaffold_1	10003851	10003879	278	52464	9.1e-10	conserved hypothetical protein	Aedes aegypti
scaffold_1	10003985	10004006	327.5	52465	0	unknown	Homo sapiens
scaffold_1	10004022	10004036	294	52465	0	unknown	Homo sapiens
scaffold_1	10004050	10004067	264.5	52465	0	unknown	Homo sapiens
scaffold_1	10004078	10004096	236	52465	0	unknown	Homo sapiens
scaffold_1	10004219	10004235	96	52465	0	unknown	Homo sapiens
scaffold_1	10023599	10023620	159.5	2488	0	MGC83791 protein	Xenopus laevis
scaffold_1	10023719	10023733	276	2488	0	MGC83791 protein	Xenopus laevis
scaffold_1	10023797	10023821	359	2488	0	MGC83791 protein	Xenopus laevis
scaffold_1	10043121	10043136	1079.5	52473	1.17e-09	similar to putative phytoene synthase	no tax name
scaffold_1	10043889	10043906	239.5	52472	1.4e-45	Uncharacterized protein C8orf37	no tax name
scaffold_1	10049906	10049920	6255	52472	1.4e-45	Uncharacterized protein C8orf37	no tax name
scaffold_1	10050506	10050524	135	49766	0	hypothetical protein LOC394737 | Hypothetical protein MGC75851 | cysteine dioxygenase type I	Xenopus tropicalis
scaffold_1	10050554	10050581	187.5	49766	0	hypothetical protein LOC394737 | Hypothetical protein MGC75851 | cysteine dioxygenase type I	Xenopus tropicalis
scaffold_1	10050758	10050772	385	49766	0	hypothetical protein LOC394737 | Hypothetical protein MGC75851 | cysteine dioxygenase type I	Xenopus tropicalis
scaffold_1	10050839	10050868	473.5	49766	0	hypothetical protein LOC394737 | Hypothetical protein MGC75851 | cysteine dioxygenase type I	Xenopus tropicalis
scaffold_1	10050910	10050926	538	49766	0	hypothetical protein LOC394737 | Hypothetical protein MGC75851 | cysteine dioxygenase type I	Xenopus tropicalis
scaffold_1	10055010	10055024	4637	49766	0	hypothetical protein LOC394737 | Hypothetical protein MGC75851 | cysteine dioxygenase type I	Xenopus tropicalis
scaffold_1	10059909	10059927	986	19919	0	proteasome (prosome, macropain) subunit, alpha type,5	Danio rerio
scaffold_1	10067500	10067517	278.5	52477	5.21e-22	unnamed protein product	Tetraodon nigroviridis
scaffold_1	10067549	10067566	327.5	52477	5.21e-22	unnamed protein product	Tetraodon nigroviridis
scaffold_1	10068115	10068137	157	37040	0	ribosomal protein L13	Danio rerio
scaffold_1	10068180	10068194	96	37040	0	ribosomal protein L13	Danio rerio
scaffold_1	10075569	10075583	455	13000	0	N-acetylglucosamine-1-phosphodiester alpha-N-acetylglucosaminidase | unnamed protein product	Mus musculus
scaffold_1	10101533	10101560	214.5	52484	0	similar to Protein FAN (Factor associated with N-SMase activation) (Factor associated with neutral sphingomyelinase activation)	Tribolium castaneum
scaffold_1	10104691	10104708	475.5	63195	0	stearoyl-CoA desaturase (delta-9-desaturase)	Danio rerio
scaffold_1	10105122	10105140	907	63195	0	stearoyl-CoA desaturase (delta-9-desaturase)	Danio rerio
scaffold_1	10105797	10105811	1580	63195	0	stearoyl-CoA desaturase (delta-9-desaturase)	Danio rerio
scaffold_1	10106014	10106030	1798	63195	0	stearoyl-CoA desaturase (delta-9-desaturase)	Danio rerio
scaffold_1	10106333	10106347	2116	63195	0	stearoyl-CoA desaturase (delta-9-desaturase)	Danio rerio
scaffold_1	10106624	10106657	2416.5	63195	0	stearoyl-CoA desaturase (delta-9-desaturase)	Danio rerio
scaffold_1	10108096	10108113	3880.5	63195	0	stearoyl-CoA desaturase (delta-9-desaturase)	Danio rerio
scaffold_1	10112948	10112965	477.5	52486	2.43e-38	Vesicle-associated membrane protein/synaptobrevin-binding protein (VAP-33) | vesicle-associated membrane protein/synaptobrevin binding protein	Aplysia californica
scaffold_1	10128642	10128660	368	52488	9.2e-13	similar to CXXC finger 4	Bos taurus
scaffold_1	10128728	10128746	454	52488	9.2e-13	similar to CXXC finger 4	Bos taurus
scaffold_1	10148332	10148347	297.5	52490	8.07e-12	similar to dynein, cytoplasmic, light intermediate chain 1	Danio rerio
scaffold_1	10151789	10151815	1184	37048	8.41e-45	similar to ATP synthase, H+ transporting, mitochondrial F0 complex, subunit c isoform 2a precursor	Canis familiaris
scaffold_1	10151851	10151867	1127	37048	8.41e-45	similar to ATP synthase, H+ transporting, mitochondrial F0 complex, subunit c isoform 2a precursor	Canis familiaris
scaffold_1	10151896	10151915	1080.5	37048	8.41e-45	similar to ATP synthase, H+ transporting, mitochondrial F0 complex, subunit c isoform 2a precursor	Canis familiaris
scaffold_1	10151916	10151934	1061	37048	8.41e-45	similar to ATP synthase, H+ transporting, mitochondrial F0 complex, subunit c isoform 2a precursor	Canis familiaris
scaffold_1	10151973	10151987	1006	37048	8.41e-45	similar to ATP synthase, H+ transporting, mitochondrial F0 complex, subunit c isoform 2a precursor	Canis familiaris
scaffold_1	10152556	10152572	422	37048	8.41e-45	similar to ATP synthase, H+ transporting, mitochondrial F0 complex, subunit c isoform 2a precursor	Canis familiaris
scaffold_1	10167735	10167756	311.5	52495	0	protein tyrosine phosphatase, non-receptor type 2	Danio rerio
scaffold_1	10180286	10180315	283.5	49773	0	PCK2 protein	Xenopus laevis
scaffold_1	10180379	10180407	376	49773	0	PCK2 protein	Xenopus laevis
scaffold_1	10180599	10180622	593.5	49773	0	PCK2 protein	Xenopus laevis
scaffold_1	10181029	10181047	1021	49773	0	PCK2 protein	Xenopus laevis
scaffold_1	10181065	10181082	1056.5	49773	0	PCK2 protein	Xenopus laevis
scaffold_1	10201202	10201220	5296	52497	0	Adenylate cyclase type 2 (Adenylate cyclase type II) (ATP pyrophosphate-lyase 2) (Adenylyl cyclase 2)	no tax name
scaffold_1	10201308	10201322	5400	52497	0	Adenylate cyclase type 2 (Adenylate cyclase type II) (ATP pyrophosphate-lyase 2) (Adenylyl cyclase 2)	no tax name
scaffold_1	10209333	10209349	276	52499	3.7e-18	Transmembrane protein 170	no tax name
scaffold_1	10218422	10218436	1674	52501	5.49e-20	similar to chronic myelogenous leukemia tumor antigen 66	Strongylocentrotus purpuratus
scaffold_1	10219978	10219992	118	52501	5.49e-20	similar to chronic myelogenous leukemia tumor antigen 66	Strongylocentrotus purpuratus
scaffold_1	10225739	10225755	144	4055	0	LOC398701 protein	Xenopus laevis
scaffold_1	10225794	10225812	200	4055	0	LOC398701 protein	Xenopus laevis
scaffold_1	10226184	10226200	589	4055	0	LOC398701 protein	Xenopus laevis
scaffold_1	10226245	10226259	649	4055	0	LOC398701 protein	Xenopus laevis
scaffold_1	10226280	10226298	686	4055	0	LOC398701 protein	Xenopus laevis
scaffold_1	10226544	10226558	948	4055	0	LOC398701 protein	Xenopus laevis
scaffold_1	10227077	10227095	778	52503	0	Oxidative stress induced growth inhibitor 2 (hT41)	Homo sapiens
scaffold_1	10227304	10227320	552	52503	0	Oxidative stress induced growth inhibitor 2 (hT41)	Homo sapiens
scaffold_1	10227400	10227417	455.5	52503	0	Oxidative stress induced growth inhibitor 2 (hT41)	Homo sapiens
scaffold_1	10239563	10239583	674	63562	0	Protein disulfide-isomerase TXNDC10 precursor (Thioredoxin domain-containing protein 10)	Pongo pygmaeus
scaffold_1	10239857	10239873	382	63562	0	Protein disulfide-isomerase TXNDC10 precursor (Thioredoxin domain-containing protein 10)	Pongo pygmaeus
scaffold_1	10240113	10240131	125	63562	0	Protein disulfide-isomerase TXNDC10 precursor (Thioredoxin domain-containing protein 10)	Pongo pygmaeus
scaffold_1	10243584	10243598	4982	52504	0	similar to syntaxin 16 isoform a	Bos taurus
scaffold_1	10251001	10251038	356.5	52507	0.000136	Moesin (Membrane-organizing extension spike protein)	Rattus norvegicus
scaffold_1	10255667	10255681	1235	52509	0	Hs20558260	none
scaffold_1	10256761	10256799	129	52509	0	Hs20558260	none
scaffold_1	10271737	10271751	5593	49777	0	lin-10 protein homolog | UPF0183 protein C16orf70 homolog	Rattus norvegicus
scaffold_1	10272473	10272487	290	63563	0	Probable ATP-dependent RNA helicase DDX5 (DEAD box protein 5)	no tax name
scaffold_1	10272650	10272664	467	63563	0	Probable ATP-dependent RNA helicase DDX5 (DEAD box protein 5)	no tax name
scaffold_1	10300365	10300396	305.5	52513	2.1e-23	Hypothetical WD repeat protein alr3466	Nostoc sp. PCC 7120
scaffold_1	10308916	10308930	226	52515	0	similar to Inositol-1(or 4)-monophosphatase (IMPase) (IMP) (Inositol monophosphatase) (Lithium-sensitive myo-inositol monophosphatase A1)	Gallus gallus
scaffold_1	10313116	10313133	206.5	63564	0	hypothetical protein LOC393840 | Zgc:77673	Danio rerio
scaffold_1	10313149	10313168	172.5	63564	0	hypothetical protein LOC393840 | Zgc:77673	Danio rerio
scaffold_1	10313174	10313188	150	63564	0	hypothetical protein LOC393840 | Zgc:77673	Danio rerio
scaffold_1	10313202	10313223	118.5	63564	0	hypothetical protein LOC393840 | Zgc:77673	Danio rerio
scaffold_1	10326167	10326184	140.5	18255	0	FACT complex subunit SPT16 (Facilitates chromatin transcription complex subunit SPT16) (FACT 140 kDa subunit) (FACTp140) (Chromatin-specific transcription elongation factor 140 kDa subunit)	Mus musculus
scaffold_1	10326264	10326279	236.5	18255	0	FACT complex subunit SPT16 (Facilitates chromatin transcription complex subunit SPT16) (FACT 140 kDa subunit) (FACTp140) (Chromatin-specific transcription elongation factor 140 kDa subunit)	Mus musculus
scaffold_1	10327074	10327090	585	52519	0	conserved hypothetical protein	Aedes aegypti
scaffold_1	10327391	10327409	267	52519	0	conserved hypothetical protein	Aedes aegypti
scaffold_1	10340132	10340146	285	52521	\N	\N	\N
scaffold_1	10340205	10340227	362	52521	\N	\N	\N
scaffold_1	10345951	10345969	411	52522	0	ZC3H3 protein	Homo sapiens
scaffold_1	10374326	10374348	5301	19325	0	thioredoxin reductase 1	Bos taurus
scaffold_1	10374401	10374419	5374	19325	0	thioredoxin reductase 1	Bos taurus
scaffold_1	10380676	10380694	428	52525	1.62e-28	hypothetical protein	Pongo pygmaeus
scaffold_1	10380750	10380764	356	52525	1.62e-28	hypothetical protein	Pongo pygmaeus
scaffold_1	10380791	10380808	313.5	52525	1.62e-28	hypothetical protein	Pongo pygmaeus
scaffold_1	10380851	10380869	253	52525	1.62e-28	hypothetical protein	Pongo pygmaeus
scaffold_1	10380916	10380930	190	52525	1.62e-28	hypothetical protein	Pongo pygmaeus
scaffold_1	10380969	10380988	134.5	52525	1.62e-28	hypothetical protein	Pongo pygmaeus
scaffold_1	10381042	10381064	60	52525	1.62e-28	hypothetical protein	Pongo pygmaeus
scaffold_1	10391604	10391620	203	49781	0	dead eye	no tax name
scaffold_1	10391680	10391694	278	49781	0	dead eye	no tax name
scaffold_1	10410998	10411015	776.5	18483	0	Bardet-Biedl syndrome 4 protein | Bardet-Biedl syndrome type 4 | unnamed protein product	Homo sapiens
scaffold_1	10411081	10411098	859.5	18483	0	Bardet-Biedl syndrome 4 protein | Bardet-Biedl syndrome type 4 | unnamed protein product	Homo sapiens
scaffold_1	10419002	10419016	1725	52533	0	unnamed protein product	Tetraodon nigroviridis
scaffold_1	10420265	10420279	409	52532	0	Solute carrier family 35 member C2 (Ovarian cancer overexpressed gene 1 protein)	Mus musculus
scaffold_1	10420551	10420578	169.5	52533	0	unnamed protein product	Tetraodon nigroviridis
scaffold_1	10421177	10421195	1323	52532	0	Solute carrier family 35 member C2 (Ovarian cancer overexpressed gene 1 protein)	Mus musculus
scaffold_1	10439909	10439927	259	63566	0	similar to CG9018-PA, isoform A	Bos taurus
scaffold_1	10439965	10439991	319	63566	0	similar to CG9018-PA, isoform A	Bos taurus
scaffold_1	10448804	10448835	313.5	52538	5.3e-26	Hs12965191	none
scaffold_1	10448906	10448933	413.5	52538	5.3e-26	Hs12965191	none
scaffold_1	10448949	10448968	452.5	52538	5.3e-26	Hs12965191	none
scaffold_1	10449384	10449401	516.5	18537	0	similar to chromosome 18 open reading frame 9	Gallus gallus
scaffold_1	10482730	10482747	889.5	52543	\N	\N	\N
scaffold_1	10482791	10482815	825	52543	\N	\N	\N
scaffold_1	10494696	10494711	389.5	19721	0	hypothetical protein LOC613082 | Hypothetical protein mgc108050	Xenopus tropicalis
scaffold_1	10516064	10516084	281	37067	0	GA15530-PA	Drosophila pseudoobscura
scaffold_1	10516280	10516297	495.5	37067	0	GA15530-PA	Drosophila pseudoobscura
scaffold_1	10520189	10520207	209	52550	0	Hs4503817	none
scaffold_1	10541759	10541775	961	35366	0	cdc21 protein	Xenopus laevis
scaffold_1	10553117	10553143	180	19465	0	Pig Phosphoglucose Isomerase | The Crystal Structure Of Phosphoglucose Isomerase From Pig Muscle Complexed With 5-Phosphoarabinonate	Sus scrofa
scaffold_1	10553556	10553578	258	20381	1.06e-41	similar to C44B7.7	Canis familiaris
scaffold_1	10553595	10553611	222	20381	1.06e-41	similar to C44B7.7	Canis familiaris
scaffold_1	10562953	10562971	280	52558	0	similar to putative protein of eukaryotic origin (1G493), partial	Strongylocentrotus purpuratus
scaffold_1	10563010	10563032	221	52558	0	similar to putative protein of eukaryotic origin (1G493), partial	Strongylocentrotus purpuratus
scaffold_1	10575402	10575424	339	52559	4.26e-19	similar to rotatin	Pan troglodytes
scaffold_1	10595047	10595063	199	52561	0	similar to CG5412-PA	Tribolium castaneum
scaffold_1	10640238	10640256	202	52564	0	similar to NADH dehydrogenase (ubiquinone) Fe-S protein 3, 30kDa (NADH-coenzyme Q reductase)	Strongylocentrotus purpuratus
scaffold_1	10640311	10640325	273	52564	0	similar to NADH dehydrogenase (ubiquinone) Fe-S protein 3, 30kDa (NADH-coenzyme Q reductase)	Strongylocentrotus purpuratus
scaffold_1	10640403	10640421	367	52564	0	similar to NADH dehydrogenase (ubiquinone) Fe-S protein 3, 30kDa (NADH-coenzyme Q reductase)	Strongylocentrotus purpuratus
scaffold_1	10640523	10640543	415	20213	0	cop9 complex subunit	Aedes aegypti
scaffold_1	10640575	10640596	362.5	20213	0	cop9 complex subunit	Aedes aegypti
scaffold_1	10640623	10640644	314.5	20213	0	cop9 complex subunit	Aedes aegypti
scaffold_1	10694214	10694241	407.5	52572	0	phosphorylase kinase, beta | hypothetical protein	Gallus gallus
scaffold_1	10694629	10694643	100	52573	0	G patch domain-containing protein 1	no tax name
scaffold_1	10844584	10844601	218.5	52592	6.06e-26	bZIP transcription factor mafB	Xenopus laevis
scaffold_1	10856128	10856145	305.5	52594	0	similar to CG32495-PB	Apis mellifera
scaffold_1	10856161	10856178	338.5	52594	0	similar to CG32495-PB	Apis mellifera
scaffold_1	10856849	10856866	825.5	63205	0	hypothetical protein LOC69698 | unnamed protein product	Mus musculus
scaffold_1	10857154	10857172	520	63205	0	hypothetical protein LOC69698 | unnamed protein product	Mus musculus
scaffold_1	10879832	10879847	958.5	19369	0	Calcium-transporting ATPase type 2C member 1 (ATPase 2C1) (ATP-dependent Ca(2+) pump PMR1)	Homo sapiens
scaffold_1	10906539	10906555	171	52600	\N	\N	\N
scaffold_1	10906589	10906603	220	52600	\N	\N	\N
scaffold_1	10933055	10933069	1458	37084	4.9e-43	glycine cleavage system protein H (aminomethyl carrier)	Homo sapiens
scaffold_1	10933117	10933135	1394	37084	4.9e-43	glycine cleavage system protein H (aminomethyl carrier)	Homo sapiens
scaffold_1	10933163	10933177	1350	37084	4.9e-43	glycine cleavage system protein H (aminomethyl carrier)	Homo sapiens
scaffold_1	10933332	10933346	1181	37084	4.9e-43	glycine cleavage system protein H (aminomethyl carrier)	Homo sapiens
scaffold_1	10933347	10933365	1164	37084	4.9e-43	glycine cleavage system protein H (aminomethyl carrier)	Homo sapiens
scaffold_1	10933928	10933950	581	37084	4.9e-43	glycine cleavage system protein H (aminomethyl carrier)	Homo sapiens
scaffold_1	10934116	10934143	390.5	37084	4.9e-43	glycine cleavage system protein H (aminomethyl carrier)	Homo sapiens
scaffold_1	11063078	11063095	694.5	19981	0	NOL1/NOP2/Sun domain family, member 2 | novel NOL1/NOP2/Sun domain family protein	Xenopus tropicalis
scaffold_1	11099837	11099851	1246	14573	0	par-6 CG5884-PA | par-6 CG5884-PB | LD29223p	Drosophila melanogaster
scaffold_1	11105352	11105368	7419	4054	3.03e-29	similar to notch1 preproprotein	Strongylocentrotus purpuratus
scaffold_1	11105425	11105447	7343	4054	3.03e-29	similar to notch1 preproprotein	Strongylocentrotus purpuratus
scaffold_1	11108392	11108406	4380	4054	3.03e-29	similar to notch1 preproprotein	Strongylocentrotus purpuratus
scaffold_1	11168911	11168927	1793	35383	0	unnamed protein product	Tetraodon nigroviridis
scaffold_1	11169256	11169278	2141	35383	0	unnamed protein product	Tetraodon nigroviridis
scaffold_1	11169789	11169803	2670	35383	0	unnamed protein product	Tetraodon nigroviridis
scaffold_1	11169841	11169865	2727	35383	0	unnamed protein product	Tetraodon nigroviridis
scaffold_1	11208862	11208881	262.5	52629	0	Hs13123772	none
scaffold_1	11208970	11208998	375	52629	0	Hs13123772	none
scaffold_1	11209006	11209023	405.5	52629	0	Hs13123772	none
scaffold_1	11209035	11209052	434.5	52629	0	Hs13123772	none
scaffold_1	11223552	11223569	1525.5	52632	5.63e-14	unnamed protein product	Tetraodon nigroviridis
scaffold_1	11277349	11277363	597	52640	\N	\N	\N
scaffold_1	11301994	11302010	183	52645	0	lysocardiolipin acyltransferase | HSRG1849	Homo sapiens
scaffold_1	11302168	11302186	358	52645	0	lysocardiolipin acyltransferase | HSRG1849	Homo sapiens
scaffold_1	11302609	11302635	803	52645	0	lysocardiolipin acyltransferase | HSRG1849	Homo sapiens
scaffold_1	11320766	11320781	15832.5	19989	0	similar to aarF domain containing kinase 1	Macaca mulatta
scaffold_1	11325735	11325755	10861	19989	0	similar to aarF domain containing kinase 1	Macaca mulatta
scaffold_1	11326340	11326354	10259	19989	0	similar to aarF domain containing kinase 1	Macaca mulatta
scaffold_1	11344701	11344718	506.5	19600	0	RNA polymerase II subunit 9 | DNA-directed RNA polymerase II	Aedes aegypti
scaffold_1	11344780	11344798	427	19600	0	RNA polymerase II subunit 9 | DNA-directed RNA polymerase II	Aedes aegypti
scaffold_1	11344841	11344860	365.5	19600	0	RNA polymerase II subunit 9 | DNA-directed RNA polymerase II	Aedes aegypti
scaffold_1	11389711	11389726	1497.5	52656	0	anaphase promoting complex subunit 1, partial	no tax name
scaffold_1	11389745	11389766	1534.5	52656	0	anaphase promoting complex subunit 1, partial	no tax name
scaffold_1	11389770	11389791	1559.5	52656	0	anaphase promoting complex subunit 1, partial	no tax name
scaffold_1	11389795	11389816	1584.5	52656	0	anaphase promoting complex subunit 1, partial	no tax name
scaffold_1	11389820	11389845	1611.5	52656	0	anaphase promoting complex subunit 1, partial	no tax name
scaffold_1	11403827	11403844	1979.5	49810	0	ENSANGP00000024230	Anopheles gambiae str. PEST
scaffold_1	11433389	11433405	2763	19437	0	vaccinia related kinase 1	Xenopus tropicalis
scaffold_1	11448586	11448600	1732	19344	0	GTP cyclohydrolase 1 (dopa-responsive dystonia)	Xenopus tropicalis
scaffold_1	11474292	11474306	192	52668	0.000924194	unnamed protein product	Mus musculus
scaffold_1	11492165	11492179	1497	49818	0	hypothetical protein LOC503603 | Zgc:110758	Danio rerio
scaffold_1	11557404	11557420	962	18571	0	LOC494648 protein	Xenopus laevis
scaffold_1	11557569	11557583	798	18571	0	LOC494648 protein	Xenopus laevis
scaffold_1	11561069	11561090	4675.5	52680	0	similar to brain and reproductive organ-expressed protein	Canis familiaris
scaffold_1	11598508	11598525	1418.5	52685	1.21e-11	ENSANGP00000018729	Anopheles gambiae str. PEST
scaffold_1	11598729	11598746	1197.5	52685	1.21e-11	ENSANGP00000018729	Anopheles gambiae str. PEST
scaffold_1	11598942	11598956	986	52685	1.21e-11	ENSANGP00000018729	Anopheles gambiae str. PEST
scaffold_1	11599157	11599173	770	52685	1.21e-11	ENSANGP00000018729	Anopheles gambiae str. PEST
scaffold_1	11599501	11599516	426.5	52685	1.21e-11	ENSANGP00000018729	Anopheles gambiae str. PEST
scaffold_1	11633123	11633141	5649	63211	0	LOC495202 protein	Xenopus laevis
scaffold_1	11638290	11638312	480	63211	0	LOC495202 protein	Xenopus laevis
scaffold_1	11638336	11638354	436	63211	0	LOC495202 protein	Xenopus laevis
scaffold_1	11650447	11650467	495	52695	2.75e-43	Density-regulated protein (DRP) | hypothetical protein	Gallus gallus
scaffold_1	11650650	11650667	318.5	20328	0	Ubiquinone biosynthesis methyltransferase COQ5, mitochondrial precursor | Zgc:92445	Danio rerio
scaffold_1	11658517	11658538	721.5	52697	0	poly (ADP-ribose) polymerase family, member 1	Gallus gallus
scaffold_1	11658660	11658677	580.5	52697	0	poly (ADP-ribose) polymerase family, member 1	Gallus gallus
scaffold_1	11658702	11658717	539.5	52697	0	poly (ADP-ribose) polymerase family, member 1	Gallus gallus
scaffold_1	11658784	11658801	456.5	52697	0	poly (ADP-ribose) polymerase family, member 1	Gallus gallus
scaffold_1	11658926	11658943	314.5	52697	0	poly (ADP-ribose) polymerase family, member 1	Gallus gallus
scaffold_1	11719066	11719080	945	19040	0	similar to CG14490-PA	Strongylocentrotus purpuratus
scaffold_1	11719167	11719184	842.5	19040	0	similar to CG14490-PA	Strongylocentrotus purpuratus
scaffold_1	11719331	11719348	678.5	19040	0	similar to CG14490-PA	Strongylocentrotus purpuratus
scaffold_1	11719384	11719405	623.5	19040	0	similar to CG14490-PA	Strongylocentrotus purpuratus
scaffold_1	11719560	11719577	449.5	19040	0	similar to CG14490-PA	Strongylocentrotus purpuratus
scaffold_1	11726775	11726793	1044	52704	0	similar to branched chain alpha-ketoacid dehydrogenase kinase	Strongylocentrotus purpuratus
scaffold_1	11726802	11726820	1071	52704	0	similar to branched chain alpha-ketoacid dehydrogenase kinase	Strongylocentrotus purpuratus
scaffold_1	11726837	11726854	1105.5	52704	0	similar to branched chain alpha-ketoacid dehydrogenase kinase	Strongylocentrotus purpuratus
scaffold_1	11726897	11726918	1167.5	52704	0	similar to branched chain alpha-ketoacid dehydrogenase kinase	Strongylocentrotus purpuratus
scaffold_1	11727017	11727033	1285	52704	0	similar to branched chain alpha-ketoacid dehydrogenase kinase	Strongylocentrotus purpuratus
scaffold_1	11735105	11735119	2096	49824	0	JmjC domain-containing histone demethylation protein 1A (F-box/LRR-repeat protein 11) (F-box and leucine-rich repeat protein 11)	Xenopus tropicalis
scaffold_1	11735184	11735199	2016.5	49824	0	JmjC domain-containing histone demethylation protein 1A (F-box/LRR-repeat protein 11) (F-box and leucine-rich repeat protein 11)	Xenopus tropicalis
scaffold_1	11826766	11826781	393.5	37105	0	Calmodulin (CaM)	Metridium senile
scaffold_1	11826834	11826853	463.5	37105	0	Calmodulin (CaM)	Metridium senile
scaffold_1	11827728	11827751	236.5	19406	0	hypothetical protein	Pongo pygmaeus
scaffold_1	11841568	11841584	2476	19422	3.16e-08	unnamed protein product	Tetraodon nigroviridis
scaffold_1	11887924	11887942	784	18250	0	MGC69469 protein	Xenopus tropicalis
scaffold_1	11888070	11888088	930	18250	0	MGC69469 protein	Xenopus tropicalis
scaffold_1	11888124	11888142	984	18250	0	MGC69469 protein	Xenopus tropicalis
scaffold_1	11888197	11888211	1055	18250	0	MGC69469 protein	Xenopus tropicalis
scaffold_1	11888339	11888355	1198	18250	0	MGC69469 protein	Xenopus tropicalis
scaffold_1	11889017	11889033	1876	18250	0	MGC69469 protein	Xenopus tropicalis
scaffold_1	11934208	11934227	1196.5	63587	0	Vacuolar ATP synthase subunit D (V-ATPase subunit D) (Vacuolar proton pump subunit D)	Suberites domuncula
scaffold_1	11934280	11934294	1127	63587	0	Vacuolar ATP synthase subunit D (V-ATPase subunit D) (Vacuolar proton pump subunit D)	Suberites domuncula
scaffold_1	11934583	11934598	823.5	63587	0	Vacuolar ATP synthase subunit D (V-ATPase subunit D) (Vacuolar proton pump subunit D)	Suberites domuncula
scaffold_1	11934638	11934660	765	63587	0	Vacuolar ATP synthase subunit D (V-ATPase subunit D) (Vacuolar proton pump subunit D)	Suberites domuncula
scaffold_1	11935153	11935171	252	63587	0	Vacuolar ATP synthase subunit D (V-ATPase subunit D) (Vacuolar proton pump subunit D)	Suberites domuncula
scaffold_1	11935189	11935208	215.5	63587	0	Vacuolar ATP synthase subunit D (V-ATPase subunit D) (Vacuolar proton pump subunit D)	Suberites domuncula
scaffold_1	11942114	11942128	277	19759	0	similar to GDP-fucose transporter 1 (Solute carrier family 35 member C1)	Bos taurus
scaffold_1	11973557	11973572	2406.5	19638	0	similar to endoplasmic reticulum oxidoreductin 1-Lbeta	Gallus gallus
scaffold_1	11974179	11974196	195.5	52736	0	unnamed protein product	Tetraodon nigroviridis
scaffold_1	11974198	11974212	213	52736	0	unnamed protein product	Tetraodon nigroviridis
scaffold_1	11974235	11974256	253.5	52736	0	unnamed protein product	Tetraodon nigroviridis
scaffold_1	12443007	12443032	249.5	52755	2.04e-40	hypothetical protein DDBDRAFT_0204191	Dictyostelium discoideum AX4
scaffold_1	12449312	12449328	166	63589	5.61e-45	Ribonuclease Oy (RNase Oy)	Crassostrea gigas
scaffold_1	12450078	12450092	931	63589	5.61e-45	Ribonuclease Oy (RNase Oy)	Crassostrea gigas
scaffold_1	12577390	12577405	2721.5	52773	0	protein phosphatase type 2C beta	Danio rerio
scaffold_1	12891291	12891305	1705	18703	1.8e-31	Thyroid receptor-interacting protein 11 (TRIP-11) (Golgi-associated microtubule-binding protein 210) (GMAP-210) (Trip230) (Clonal evolution-related gene on chromosome 14)	Homo sapiens
scaffold_1	13046880	13046896	652	52823	\N	\N	\N
scaffold_2	57459	57474	3516.5	20768	0	PRP31 pre-mRNA processing factor 31 homolog (yeast)	Xenopus tropicalis
scaffold_2	68502	68516	934	63596	6.1e-10	7298780	none
scaffold_2	128959	128973	774	37130	2.53e-14	Hypothetical protein CBG04053 | gpc-2	Caenorhabditis briggsae
scaffold_2	129116	129130	617	37130	2.53e-14	Hypothetical protein CBG04053 | gpc-2	Caenorhabditis briggsae
scaffold_2	239820	239838	1283	20666	1.33e-37	similar to 39S ribosomal protein L12, mitochondrial precursor (L12mt) (MRP-L12)	Strongylocentrotus purpuratus
scaffold_2	276579	276605	11357	20532	4.15e-36	similar to phospholipase C, epsilon	Apis mellifera
scaffold_2	276833	276853	11608	20532	4.15e-36	similar to phospholipase C, epsilon	Apis mellifera
scaffold_2	278433	278455	13209	20532	4.15e-36	similar to phospholipase C, epsilon	Apis mellifera
scaffold_2	278461	278475	13233	20532	4.15e-36	similar to phospholipase C, epsilon	Apis mellifera
scaffold_2	281522	281543	13802.5	52878	\N	\N	\N
scaffold_2	291984	292006	3340	52878	\N	\N	\N
scaffold_2	299285	299306	490.5	52879	\N	\N	\N
scaffold_2	299324	299340	454	52879	\N	\N	\N
scaffold_2	299530	299547	247.5	52879	\N	\N	\N
scaffold_2	299634	299651	143.5	52879	\N	\N	\N
scaffold_2	540990	541004	1369	52909	0	unnamed protein product	Tetraodon nigroviridis
scaffold_2	691703	691718	361.5	21144	0	\N	Caenorhabditis elegans
scaffold_2	816700	816715	401.5	37144	0	similar to fucosidase, alpha-L- 2, plasma	Gallus gallus
scaffold_2	918529	918548	1528.5	35443	0	aconitase 2, mitochondrial	Mus musculus
scaffold_2	960771	960787	149	52953	0	similar to signal recognition particle 68kDa	Strongylocentrotus purpuratus
scaffold_2	960789	960804	166.5	52953	0	similar to signal recognition particle 68kDa	Strongylocentrotus purpuratus
scaffold_2	960841	960857	219	52953	0	similar to signal recognition particle 68kDa	Strongylocentrotus purpuratus
scaffold_2	961075	961098	456.5	52953	0	similar to signal recognition particle 68kDa	Strongylocentrotus purpuratus
scaffold_2	961456	961475	835.5	52953	0	similar to signal recognition particle 68kDa	Strongylocentrotus purpuratus
scaffold_2	961815	961836	876.5	52954	0	similar to Arhgap17 protein	Gallus gallus
scaffold_2	1036329	1036345	202	52962	0	60S ribosomal protein L18	Oreochromis mossambicus
scaffold_2	1041259	1041275	114	52963	4.6e-13	similar to LSM11, U7 small nuclear RNA associated	Danio rerio
scaffold_2	1041326	1041349	184.5	52963	4.6e-13	similar to LSM11, U7 small nuclear RNA associated	Danio rerio
scaffold_2	1041414	1041429	268.5	52963	4.6e-13	similar to LSM11, U7 small nuclear RNA associated	Danio rerio
scaffold_2	1041482	1041511	343.5	52963	4.6e-13	similar to LSM11, U7 small nuclear RNA associated	Danio rerio
scaffold_2	1041545	1041563	401	52963	4.6e-13	similar to LSM11, U7 small nuclear RNA associated	Danio rerio
scaffold_2	1041590	1041613	448.5	52963	4.6e-13	similar to LSM11, U7 small nuclear RNA associated	Danio rerio
scaffold_2	1058851	1058865	155	52967	4.47e-22	hypothetical protein DDBDRAFT_0188882	Dictyostelium discoideum AX4
scaffold_2	1058893	1058908	197.5	52967	4.47e-22	hypothetical protein DDBDRAFT_0188882	Dictyostelium discoideum AX4
scaffold_2	1062159	1062173	3463	52967	4.47e-22	hypothetical protein DDBDRAFT_0188882	Dictyostelium discoideum AX4
scaffold_2	1075441	1075462	578.5	52971	0	B9 protein	Homo sapiens
scaffold_2	1229098	1229112	169	52974	0	similar to kinesin-like motor protein C20orf23	Rattus norvegicus
scaffold_2	1293939	1293956	396.5	52982	0	unnamed protein product	Tetraodon nigroviridis
scaffold_2	1294003	1294022	331.5	52982	0	unnamed protein product	Tetraodon nigroviridis
scaffold_2	1294064	1294082	271	52982	0	unnamed protein product	Tetraodon nigroviridis
scaffold_2	1331913	1331931	742	52985	1.9e-25	mitogen-activated protein-binding protein-interacting protein	Bos taurus
scaffold_2	1393403	1393417	467	21872	0	suppressor of S. cerevisiae gcr2	Macaca mulatta
scaffold_2	1393456	1393474	522	21872	0	suppressor of S. cerevisiae gcr2	Macaca mulatta
scaffold_2	1393798	1393813	437.5	20474	2.7e-29	calcineurin substrate CRHSP-24	Gallus gallus
scaffold_2	1393919	1393933	317	20474	2.7e-29	calcineurin substrate CRHSP-24	Gallus gallus
scaffold_2	1541273	1541291	817	53007	0	Unknown (protein for MGC:147036)	no tax name
scaffold_2	1541319	1541341	769	53007	0	Unknown (protein for MGC:147036)	no tax name
scaffold_2	1541361	1541378	729.5	53007	0	Unknown (protein for MGC:147036)	no tax name
scaffold_2	1541598	1541620	490	53007	0	Unknown (protein for MGC:147036)	no tax name
scaffold_2	1541621	1541635	471	53007	0	Unknown (protein for MGC:147036)	no tax name
scaffold_2	1546752	1546767	1223.5	20773	0	similar to Hepatocyte growth factor regulated tyrosine kinase substrate CG2903-PC	Apis mellifera
scaffold_2	1546791	1546805	1185	20773	0	similar to Hepatocyte growth factor regulated tyrosine kinase substrate CG2903-PC	Apis mellifera
scaffold_2	1547267	1547281	709	20773	0	similar to Hepatocyte growth factor regulated tyrosine kinase substrate CG2903-PC	Apis mellifera
scaffold_2	1547312	1547328	663	20773	0	similar to Hepatocyte growth factor regulated tyrosine kinase substrate CG2903-PC	Apis mellifera
scaffold_2	1547369	1547383	607	20773	0	similar to Hepatocyte growth factor regulated tyrosine kinase substrate CG2903-PC	Apis mellifera
scaffold_2	1581123	1581141	242	21249	0	vanin 2	Macaca mulatta
scaffold_2	1581143	1581157	224	21249	0	vanin 2	Macaca mulatta
scaffold_2	1589804	1589824	1174	53014	0	similar to CG30394-PB	Canis familiaris
scaffold_2	1589830	1589844	1197	53014	0	similar to CG30394-PB	Canis familiaris
scaffold_2	1589850	1589864	1217	53014	0	similar to CG30394-PB	Canis familiaris
scaffold_2	1589924	1589942	1164	20943	0	WDR45-like	Gallus gallus
scaffold_2	1589969	1589988	1118.5	20943	0	WDR45-like	Gallus gallus
scaffold_2	1590336	1590350	754	20943	0	WDR45-like	Gallus gallus
scaffold_2	1590661	1590675	429	20943	0	WDR45-like	Gallus gallus
scaffold_2	1604323	1604337	1287	53016	\N	\N	\N
scaffold_2	1624417	1624436	693.5	53019	0	similar to CG30421-PA	Apis mellifera
scaffold_2	1629145	1629165	354	20408	0	leucine carboxyl methyltransferase 1	Xenopus tropicalis
scaffold_2	1629166	1629185	374.5	20408	0	leucine carboxyl methyltransferase 1	Xenopus tropicalis
scaffold_2	1629202	1629230	415	20408	0	leucine carboxyl methyltransferase 1	Xenopus tropicalis
scaffold_2	1629241	1629256	447.5	20408	0	leucine carboxyl methyltransferase 1	Xenopus tropicalis
scaffold_2	1640245	1640260	490.5	53022	0	MGC84824 protein	Xenopus laevis
scaffold_2	1640325	1640342	571.5	53022	0	MGC84824 protein	Xenopus laevis
scaffold_2	1643531	1643546	883.5	63612	0	unnamed protein product	Tetraodon nigroviridis
scaffold_2	1644215	1644230	199.5	63612	0	unnamed protein product	Tetraodon nigroviridis
scaffold_2	1655586	1655600	189	21796	0	transducin (beta)-like 4	Gallus gallus
scaffold_2	1666578	1666599	412.5	21035	0	MGC69217 protein	Xenopus tropicalis
scaffold_2	1666643	1666671	344	21035	0	MGC69217 protein	Xenopus tropicalis
scaffold_2	1676094	1676109	229.5	53030	\N	\N	\N
scaffold_2	1676625	1676644	317.5	53031	\N	\N	\N
scaffold_2	1680266	1680284	279	53032	\N	\N	\N
scaffold_2	1721147	1721163	536	53038	0	unnamed protein product	Tetraodon nigroviridis
scaffold_2	1721201	1721216	482.5	53038	0	unnamed protein product	Tetraodon nigroviridis
scaffold_2	1721372	1721387	311.5	53038	0	unnamed protein product	Tetraodon nigroviridis
scaffold_2	1721389	1721404	294.5	53038	0	unnamed protein product	Tetraodon nigroviridis
scaffold_2	1756001	1756022	5438.5	21502	0	ferredoxin reductase isoform 2 precursor | adrenodoxin reductase	Homo sapiens
scaffold_2	1761058	1761076	383	21502	0	ferredoxin reductase isoform 2 precursor | adrenodoxin reductase	Homo sapiens
scaffold_2	1761232	1761246	211	21502	0	ferredoxin reductase isoform 2 precursor | adrenodoxin reductase	Homo sapiens
scaffold_2	1768842	1768857	139.5	53044	3.9e-25	syntaxin 8	Gallus gallus
scaffold_2	1768877	1768895	176	53044	3.9e-25	syntaxin 8	Gallus gallus
scaffold_2	1768954	1768972	202	20833	0	similar to CG7461-PA	Tribolium castaneum
scaffold_2	1778326	1778345	1400.5	20827	0	LOC503681 protein	Xenopus laevis
scaffold_2	1783210	1783228	296	53048	0	unnamed protein product	Tetraodon nigroviridis
scaffold_2	1783303	1783322	202.5	53048	0	unnamed protein product	Tetraodon nigroviridis
scaffold_2	1788423	1788437	103	53049	1.3e-29	similar to Mitochondrial import receptor subunit TOM22 homolog (Translocase of outer membrane 22 kDa subunit homolog) (hTom22) (1C9-2)	Bos taurus
scaffold_2	1788473	1788499	159	53049	1.3e-29	similar to Mitochondrial import receptor subunit TOM22 homolog (Translocase of outer membrane 22 kDa subunit homolog) (hTom22) (1C9-2)	Bos taurus
scaffold_2	1788595	1788621	281	53049	1.3e-29	similar to Mitochondrial import receptor subunit TOM22 homolog (Translocase of outer membrane 22 kDa subunit homolog) (hTom22) (1C9-2)	Bos taurus
scaffold_2	1788668	1788692	295	20891	2.27e-36	similar to CG18177-PB	Tribolium castaneum
scaffold_2	1796791	1796807	1666	20882	2.47e-32	AGL332Wp	Eremothecium gossypii
scaffold_2	1810138	1810156	591	53057	0	similar to WW domain binding protein 11 (predicted)	Bos taurus
scaffold_2	1811377	1811391	3438	53056	1.8e-18	exocyst complex component 7	Pan troglodytes
scaffold_2	1820827	1820850	1301.5	17444	0	\N	Danio rerio
scaffold_2	1821104	1821121	1575.5	17444	0	\N	Danio rerio
scaffold_2	1821203	1821220	1674.5	17444	0	\N	Danio rerio
scaffold_2	1832450	1832469	328.5	12709	0	similar to CG14439-PA	Strongylocentrotus purpuratus
scaffold_2	1832789	1832811	669	12709	0	similar to CG14439-PA	Strongylocentrotus purpuratus
scaffold_2	1832852	1832874	732	12709	0	similar to CG14439-PA	Strongylocentrotus purpuratus
scaffold_2	1839787	1839801	368	53062	1.4e-18	similar to 4933434G05Rik protein	Gallus gallus
scaffold_2	1839920	1839944	230	53062	1.4e-18	similar to 4933434G05Rik protein	Gallus gallus
scaffold_2	1840032	1840048	122	53062	1.4e-18	similar to 4933434G05Rik protein	Gallus gallus
scaffold_2	1848308	1848327	714.5	21455	0	\N	Danio rerio
scaffold_2	1861185	1861201	286	53065	1.8e-16	similar to formin-binding protein 17	Pan troglodytes
scaffold_2	1867211	1867229	6313	53065	1.8e-16	similar to formin-binding protein 17	Pan troglodytes
scaffold_2	1867316	1867330	6416	53065	1.8e-16	similar to formin-binding protein 17	Pan troglodytes
scaffold_2	1868585	1868602	822.5	21656	0	nuclear receptor AmNR7	Acropora millepora
scaffold_2	1868608	1868647	856.5	21656	0	nuclear receptor AmNR7	Acropora millepora
scaffold_2	1870470	1870486	2707	21656	0	nuclear receptor AmNR7	Acropora millepora
scaffold_2	1870489	1870503	2725	21656	0	nuclear receptor AmNR7	Acropora millepora
scaffold_2	1870504	1870523	2742.5	21656	0	nuclear receptor AmNR7	Acropora millepora
scaffold_2	1881805	1881824	2863.5	20501	0	RING3	Oryzias latipes
scaffold_2	1882026	1882043	3083.5	20501	0	RING3	Oryzias latipes
scaffold_2	1886466	1886480	686	35456	0	40S ribosomal protein S18	Argopecten irradians
scaffold_2	1887024	1887046	124	35456	0	40S ribosomal protein S18	Argopecten irradians
scaffold_2	1892522	1892545	376.5	53071	0	ribonucleoprotein (RNP) complex (predicted) | SPAC959.03c	Schizosaccharomyces pombe 972h-
scaffold_2	1905985	1906004	1544.5	53076	1.31e-23	Human Phosphohistidine Phosphatase	no tax name
scaffold_2	1907408	1907430	120	53076	1.31e-23	Human Phosphohistidine Phosphatase	no tax name
scaffold_2	1910309	1910326	288.5	63619	2.62e-16	hypothetical protein LOC567959 | novel protein similar to vertebrate SNAP-associated protein (SNAPAP)	no tax name
scaffold_2	1919444	1919462	8597	53081	0	similar to Ral guanine nucleotide exchange factor RalGPS1A	Gallus gallus
scaffold_2	1919563	1919583	22	63620	4.85e-13	similar to CG7394-PA	Apis mellifera
scaffold_2	1927211	1927228	830.5	53081	0	similar to Ral guanine nucleotide exchange factor RalGPS1A	Gallus gallus
scaffold_2	1927506	1927523	535.5	53081	0	similar to Ral guanine nucleotide exchange factor RalGPS1A	Gallus gallus
scaffold_2	1946310	1946324	2613	5497	0	plexin domain containing 1	no tax name
scaffold_2	1947798	1947813	1124.5	5497	0	plexin domain containing 1	no tax name
scaffold_2	1947975	1947994	945.5	5497	0	plexin domain containing 1	no tax name
scaffold_2	1953755	1953777	890	53084	\N	\N	\N
scaffold_2	1953800	1953814	849	53084	\N	\N	\N
scaffold_2	1953879	1953894	769.5	53084	\N	\N	\N
scaffold_2	1953904	1953919	744.5	53084	\N	\N	\N
scaffold_2	1964400	1964415	3759.5	14979	0	similar to fukutin-related protein	Canis familiaris
scaffold_2	1967906	1967925	418.5	17997	3.36e-18	conserved hypothetical protein	Plasmodium berghei strain ANKA
scaffold_2	1968220	1968235	531.5	53086	0	CG8188 gene product from transcript CG8188-RA	Drosophila melanogaster
scaffold_2	1976909	1976924	138.5	21120	0	similar to mitogen-activated protein kinase kinase kinase 7 interacting protein 1	Apis mellifera
scaffold_2	1976977	1976995	208	21120	0	similar to mitogen-activated protein kinase kinase kinase 7 interacting protein 1	Apis mellifera
scaffold_2	1977056	1977074	287	21120	0	similar to mitogen-activated protein kinase kinase kinase 7 interacting protein 1	Apis mellifera
scaffold_2	1977299	1977316	529.5	21120	0	similar to mitogen-activated protein kinase kinase kinase 7 interacting protein 1	Apis mellifera
scaffold_2	1977477	1977493	707	21120	0	similar to mitogen-activated protein kinase kinase kinase 7 interacting protein 1	Apis mellifera
scaffold_2	1977496	1977511	725.5	21120	0	similar to mitogen-activated protein kinase kinase kinase 7 interacting protein 1	Apis mellifera
scaffold_2	1977525	1977557	763	21120	0	similar to mitogen-activated protein kinase kinase kinase 7 interacting protein 1	Apis mellifera
scaffold_2	1978717	1978731	1475	49865	0	RAB14, member RAS oncogene family	Danio rerio
scaffold_2	1991343	1991358	359.5	53089	\N	\N	\N
scaffold_2	1991973	1991993	992	53089	\N	\N	\N
scaffold_2	1992147	1992161	1163	53089	\N	\N	\N
scaffold_2	2005372	2005401	131.5	53092	6.01e-13	unnamed protein product	Tetraodon nigroviridis
scaffold_2	2009750	2009768	5065	20472	0	similar to CG17122-PA	Strongylocentrotus purpuratus
scaffold_2	2126783	2126800	86972.5	63087	0	similar to yippee protein homolog	Canis familiaris
scaffold_2	2127078	2127095	86677.5	63087	0	similar to yippee protein homolog	Canis familiaris
scaffold_2	2212837	2212853	96	53093	0	ENSANGP00000018276	Anopheles gambiae str. PEST
scaffold_2	2213437	2213451	320	63087	0	similar to yippee protein homolog	Canis familiaris
scaffold_2	2213514	2213540	237	63087	0	similar to yippee protein homolog	Canis familiaris
scaffold_2	2219961	2219975	559	21736	0	unknown	Branchiostoma floridae
scaffold_2	2220127	2220141	725	21736	0	unknown	Branchiostoma floridae
scaffold_2	2233936	2233959	296.5	21754	0	GrpE-like 1, mitochondrial	Danio rerio
scaffold_2	2234135	2234158	495.5	21754	0	GrpE-like 1, mitochondrial	Danio rerio
scaffold_2	2234210	2234228	568	21754	0	GrpE-like 1, mitochondrial	Danio rerio
scaffold_2	2234251	2234267	608	21754	0	GrpE-like 1, mitochondrial	Danio rerio
scaffold_2	2242047	2242066	431.5	35460	0	proteasome 26S non-ATPase subunit 12 | unnamed protein product | Proteasome (prosome, macropain) 26S subunit, non-ATPase, 12	Mus musculus
scaffold_2	2242118	2242132	363	35460	0	proteasome 26S non-ATPase subunit 12 | unnamed protein product | Proteasome (prosome, macropain) 26S subunit, non-ATPase, 12	Mus musculus
scaffold_2	2242245	2242265	233	35460	0	proteasome 26S non-ATPase subunit 12 | unnamed protein product | Proteasome (prosome, macropain) 26S subunit, non-ATPase, 12	Mus musculus
scaffold_2	2242370	2242384	111	35460	0	proteasome 26S non-ATPase subunit 12 | unnamed protein product | Proteasome (prosome, macropain) 26S subunit, non-ATPase, 12	Mus musculus
scaffold_2	2268347	2268365	215	53104	3.39e-11	WD repeat domain 31	Macaca mulatta
scaffold_2	2268385	2268399	251	53104	3.39e-11	WD repeat domain 31	Macaca mulatta
scaffold_2	2268949	2268966	816.5	53104	3.39e-11	WD repeat domain 31	Macaca mulatta
scaffold_2	2268986	2269000	852	53104	3.39e-11	WD repeat domain 31	Macaca mulatta
scaffold_2	2269622	2269636	1488	53104	3.39e-11	WD repeat domain 31	Macaca mulatta
scaffold_2	2277029	2277043	4504	53106	6.05e-17	similar to olfactory receptor Olr461 | similar to olfactory receptor MOR260-5	Gallus gallus
scaffold_2	2277586	2277600	3947	53106	6.05e-17	similar to olfactory receptor Olr461 | similar to olfactory receptor MOR260-5	Gallus gallus
scaffold_2	2277814	2277831	3717.5	53106	6.05e-17	similar to olfactory receptor Olr461 | similar to olfactory receptor MOR260-5	Gallus gallus
scaffold_2	2297056	2297072	328	53108	1.4e-45	hypothetical protein LOC436749 | Zgc:92878	Danio rerio
scaffold_2	2297233	2297251	150	53108	1.4e-45	hypothetical protein LOC436749 | Zgc:92878	Danio rerio
scaffold_2	2310079	2310094	329.5	63625	0	78 kDa glucose-regulated protein precursor (GRP 78) (Heat shock 70 kDa protein 5) (Immunoglobulin heavy chain-binding protein) (BiP)	Gallus gallus
scaffold_2	2310225	2310239	475	63625	0	78 kDa glucose-regulated protein precursor (GRP 78) (Heat shock 70 kDa protein 5) (Immunoglobulin heavy chain-binding protein) (BiP)	Gallus gallus
scaffold_2	2316132	2316148	4318	53113	0.00298495	hypothetical protein XP_849761	Canis familiaris
scaffold_2	2316205	2316223	4244	53113	0.00298495	hypothetical protein XP_849761	Canis familiaris
scaffold_2	2319942	2319959	227.5	53112	0	similar to SET protein (Phosphatase 2A inhibitor I2PP2A) (I-2PP2A) (Template activating factor I) (TAF-I) (HLA-DR associated protein II) (PHAPII) (Inhibitor of granzyme A-activated DNase) (IGAAD)	Bos taurus
scaffold_2	2322860	2322877	3145.5	53112	0	similar to SET protein (Phosphatase 2A inhibitor I2PP2A) (I-2PP2A) (Template activating factor I) (TAF-I) (HLA-DR associated protein II) (PHAPII) (Inhibitor of granzyme A-activated DNase) (IGAAD)	Bos taurus
scaffold_2	2340304	2340327	881.5	12575	0	MGC80026 protein	Xenopus laevis
scaffold_2	2340336	2340360	849	12575	0	MGC80026 protein	Xenopus laevis
scaffold_2	2340389	2340406	799.5	12575	0	MGC80026 protein	Xenopus laevis
scaffold_2	2340844	2340865	342.5	12575	0	MGC80026 protein	Xenopus laevis
scaffold_2	2349070	2349099	1357.5	63627	2.95e-24	Homo sapiens microsomal glutathione S-transferase 1	synthetic construct
scaffold_2	2349303	2349318	1131.5	63627	2.95e-24	Homo sapiens microsomal glutathione S-transferase 1	synthetic construct
scaffold_2	2354788	2354805	93.5	53118	5.37e-17	similar to CG1742-PA	Tribolium castaneum
scaffold_2	2359081	2359099	2731	21771	0	Argininosuccinate synthase (Citrulline--aspartate ligase)	Rattus norvegicus
scaffold_2	2359133	2359147	2681	21771	0	Argininosuccinate synthase (Citrulline--aspartate ligase)	Rattus norvegicus
scaffold_2	2359231	2359245	2583	21771	0	Argininosuccinate synthase (Citrulline--aspartate ligase)	Rattus norvegicus
scaffold_2	2359343	2359361	2469	21771	0	Argininosuccinate synthase (Citrulline--aspartate ligase)	Rattus norvegicus
scaffold_2	2359378	2359400	2432	21771	0	Argininosuccinate synthase (Citrulline--aspartate ligase)	Rattus norvegicus
scaffold_2	2359488	2359504	2325	21771	0	Argininosuccinate synthase (Citrulline--aspartate ligase)	Rattus norvegicus
scaffold_2	2359849	2359866	1963.5	21771	0	Argininosuccinate synthase (Citrulline--aspartate ligase)	Rattus norvegicus
scaffold_2	2359985	2360001	1828	21771	0	Argininosuccinate synthase (Citrulline--aspartate ligase)	Rattus norvegicus
scaffold_2	2371732	2371750	77	53121	6.41e-23	ENSANGP00000029649 | microsomal glutathione transferase GSTMIC1	Anopheles gambiae str. PEST
scaffold_2	2381517	2381531	312	63629	8.63e-30	similar to vacuolar H(+)-ATPase subunit	no tax name
scaffold_2	2381560	2381575	355.5	63629	8.63e-30	similar to vacuolar H(+)-ATPase subunit	no tax name
scaffold_2	2381634	2381652	431	63629	8.63e-30	similar to vacuolar H(+)-ATPase subunit	no tax name
scaffold_2	2381690	2381707	486.5	63629	8.63e-30	similar to vacuolar H(+)-ATPase subunit	no tax name
scaffold_2	2381757	2381777	555	63629	8.63e-30	similar to vacuolar H(+)-ATPase subunit	no tax name
scaffold_2	2386427	2386441	5222	63629	8.63e-30	similar to vacuolar H(+)-ATPase subunit	no tax name
scaffold_2	2399686	2399705	1298.5	21483	0	AGS3	Danio rerio
scaffold_2	2399870	2399884	1117	21483	0	AGS3	Danio rerio
scaffold_2	2400428	2400446	557	21483	0	AGS3	Danio rerio
scaffold_2	2400628	2400645	357.5	21483	0	AGS3	Danio rerio
scaffold_2	2403499	2403515	5129	53124	\N	\N	\N
scaffold_2	2416337	2416355	2979	53128	9.23e-20	synaptotagmin 7 | synaptotagmin VIIs	Rattus norvegicus
scaffold_2	2434552	2434566	625	20693	0	similar to CG7940-PA	Apis mellifera
scaffold_2	2453767	2453790	2022.5	53135	0.00176034	mFLJ00191 protein	Mus musculus
scaffold_2	2454882	2454909	419.5	63630	0	Syntaxin-6	Gallus gallus
scaffold_2	2455367	2455387	424	53135	0.00176034	mFLJ00191 protein	Mus musculus
scaffold_2	2463278	2463312	126	53136	\N	\N	\N
scaffold_2	2469385	2469399	166	21540	2.67e-27	similar to WD-repeat protein 47	Danio rerio
scaffold_2	2469426	2469448	211	21540	2.67e-27	similar to WD-repeat protein 47	Danio rerio
scaffold_2	2469472	2469497	258.5	21540	2.67e-27	similar to WD-repeat protein 47	Danio rerio
scaffold_2	2516030	2516044	331	20690	0	\N	Danio rerio
scaffold_2	2516110	2516126	412	20690	0	\N	Danio rerio
scaffold_2	2516251	2516270	478.5	20888	0	uridine-cytidine kinase 2	Mus musculus
scaffold_2	2525185	2525207	676	53144	1.66e-34	similar to cyclin-D binding Myb-like protein	Gallus gallus
scaffold_2	2525229	2525252	720.5	53144	1.66e-34	similar to cyclin-D binding Myb-like protein	Gallus gallus
scaffold_2	2525272	2525287	759.5	53144	1.66e-34	similar to cyclin-D binding Myb-like protein	Gallus gallus
scaffold_2	2525306	2525323	794.5	53144	1.66e-34	similar to cyclin-D binding Myb-like protein	Gallus gallus
scaffold_2	2540889	2540904	6759.5	20811	0	Hypothetical protein CBG08067	Caenorhabditis briggsae
scaffold_2	2559661	2559678	435.5	53149	5.61e-45	similar to ezrin-binding partner PACE-1	Pan troglodytes
scaffold_2	2559728	2559745	368.5	53149	5.61e-45	similar to ezrin-binding partner PACE-1	Pan troglodytes
scaffold_2	2580684	2580701	197.5	37180	0	ribosomal protein L5b	Danio rerio
scaffold_2	2580758	2580772	270	37180	0	ribosomal protein L5b	Danio rerio
scaffold_2	2580790	2580806	303	37180	0	ribosomal protein L5b	Danio rerio
scaffold_2	2581300	2581316	620	53152	0	similar to C29E4.8	Canis familiaris
scaffold_2	2581319	2581333	602	53152	0	similar to C29E4.8	Canis familiaris
scaffold_2	2581732	2581751	186.5	53152	0	similar to C29E4.8	Canis familiaris
scaffold_2	2581764	2581786	153	53152	0	similar to C29E4.8	Canis familiaris
scaffold_2	2591381	2591397	1341	53153	\N	\N	\N
scaffold_2	2602097	2602115	8875	53154	7.01e-45	hypothetical protein XP_774971	Strongylocentrotus purpuratus
scaffold_2	2621182	2621200	3477	20602	0	CG12121 gene product from transcript CG12121-RA	Drosophila melanogaster
scaffold_2	2621339	2621356	3633.5	20602	0	CG12121 gene product from transcript CG12121-RA	Drosophila melanogaster
scaffold_2	2625504	2625520	584	21639	0	similar to cyclophilin-like protein PPIL3b	no tax name
scaffold_2	2632902	2632916	459	21640	0	similar to solute carrier family 35 (UDP-N-acetylglucosamine (UDP-GlcNAc) transporter), member 3	Strongylocentrotus purpuratus
scaffold_2	2633047	2633081	447	13686	0	similar to cofactor of BRCA1	Strongylocentrotus purpuratus
scaffold_2	2633147	2633165	355	13686	0	similar to cofactor of BRCA1	Strongylocentrotus purpuratus
scaffold_2	2633254	2633277	245.5	13686	0	similar to cofactor of BRCA1	Strongylocentrotus purpuratus
scaffold_2	2702192	2702206	1655	20878	0	proteasome (prosome, macropain) subunit, beta type 1	Xenopus laevis
scaffold_2	2702753	2702778	1088.5	20878	0	proteasome (prosome, macropain) subunit, beta type 1	Xenopus laevis
scaffold_2	2703578	2703596	267	20878	0	proteasome (prosome, macropain) subunit, beta type 1	Xenopus laevis
scaffold_2	2703658	2703676	187	20878	0	proteasome (prosome, macropain) subunit, beta type 1	Xenopus laevis
scaffold_2	2703683	2703697	164	20878	0	proteasome (prosome, macropain) subunit, beta type 1	Xenopus laevis
scaffold_2	2713548	2713566	1009	53173	0	Autophagy protein 5 (APG5-like) | hypothetical protein	Pongo pygmaeus
scaffold_2	2714255	2714273	302	53173	0	Autophagy protein 5 (APG5-like) | hypothetical protein	Pongo pygmaeus
scaffold_2	2714320	2714361	225.5	53173	0	Autophagy protein 5 (APG5-like) | hypothetical protein	Pongo pygmaeus
scaffold_2	2714362	2714378	196	53173	0	Autophagy protein 5 (APG5-like) | hypothetical protein	Pongo pygmaeus
scaffold_2	2743748	2743762	169	21224	0	similar to RIKEN cDNA 4432404J10	Gallus gallus
scaffold_2	2744750	2744766	548	53179	0	hypothetical protein LOC446270	Xenopus laevis
scaffold_2	2752908	2752923	111.5	53180	0	similar to hyperparathyroidism 2 homolog	Canis familiaris
scaffold_2	2753391	2753412	597.5	53180	0	similar to hyperparathyroidism 2 homolog	Canis familiaris
scaffold_2	2816752	2816773	1829.5	21045	0	similar to serine carboxypeptidase 1 precursor protein	Canis familiaris
scaffold_2	2816791	2816808	1792.5	21045	0	similar to serine carboxypeptidase 1 precursor protein	Canis familiaris
scaffold_2	2816850	2816867	1733.5	21045	0	similar to serine carboxypeptidase 1 precursor protein	Canis familiaris
scaffold_2	2817042	2817065	1538.5	21045	0	similar to serine carboxypeptidase 1 precursor protein	Canis familiaris
scaffold_2	2817158	2817181	1422.5	21045	0	similar to serine carboxypeptidase 1 precursor protein	Canis familiaris
scaffold_2	2825558	2825590	563	53190	0	similar to UBX domain containing 1	Rattus norvegicus
scaffold_2	2825819	2825842	306.5	53190	0	similar to UBX domain containing 1	Rattus norvegicus
scaffold_2	2825869	2825887	259	53190	0	similar to UBX domain containing 1	Rattus norvegicus
scaffold_2	2864902	2864917	276.5	53193	1.41e-34	Cytochrome P450	Nitrosospira multiformis ATCC 25196
scaffold_2	2865007	2865025	383	53193	1.41e-34	Cytochrome P450	Nitrosospira multiformis ATCC 25196
scaffold_2	2865487	2865505	624	53194	3.7e-39	\N	Danio rerio
scaffold_2	2865639	2865657	472	53194	3.7e-39	\N	Danio rerio
scaffold_2	2902391	2902407	4958	21756	0	similar to Aromatic-L-amino-acid decarboxylase (AADC) (DOPA decarboxylase) (DDC)	Gallus gallus
scaffold_2	2915949	2915969	366	53202	0	peptide methionine sulfoxide reductase	Nitrosospira multiformis ATCC 25196
scaffold_2	2916195	2916209	609	53202	0	peptide methionine sulfoxide reductase	Nitrosospira multiformis ATCC 25196
scaffold_2	2916355	2916372	770.5	53202	0	peptide methionine sulfoxide reductase	Nitrosospira multiformis ATCC 25196
scaffold_2	2916437	2916455	853	53202	0	peptide methionine sulfoxide reductase	Nitrosospira multiformis ATCC 25196
scaffold_2	2916563	2916577	977	53202	0	peptide methionine sulfoxide reductase	Nitrosospira multiformis ATCC 25196
scaffold_2	2982098	2982116	1720	53212	0	similar to CG9503-PA	Apis mellifera
scaffold_2	2982146	2982164	1672	53212	0	similar to CG9503-PA	Apis mellifera
scaffold_2	2985352	2985368	9060	53214	0	pVHL-interacting deubiquitinating enzyme 1	Pan troglodytes
scaffold_2	2993539	2993553	492	53213	8.8e-12	\N	Dictyostelium discoideum
scaffold_2	2993712	2993729	666.5	53213	8.8e-12	\N	Dictyostelium discoideum
scaffold_2	2993783	2993798	629.5	53214	0	pVHL-interacting deubiquitinating enzyme 1	Pan troglodytes
scaffold_2	2993805	2993825	605	53214	0	pVHL-interacting deubiquitinating enzyme 1	Pan troglodytes
scaffold_2	3017894	3017911	4066.5	53217	0	folylpolyglutamate synthase	Danio rerio
scaffold_2	3046238	3046253	892.5	53223	7.38e-11	HSPC091	Homo sapiens
scaffold_2	3046969	3046983	1623	53223	7.38e-11	HSPC091	Homo sapiens
scaffold_2	3138280	3138298	2409	21281	0	mitogen-activated protein kinase kinase 7	no tax name
scaffold_2	3145634	3145652	1644	21637	0	cell division cycle protein 23 variant	Homo sapiens
scaffold_2	3146376	3146390	904	21637	0	cell division cycle protein 23 variant	Homo sapiens
scaffold_2	3257717	3257735	1020	53249	8e-06	7292436	none
scaffold_2	3258427	3258447	309	53249	8e-06	7292436	none
scaffold_2	3345069	3345085	1799	37186	0	Cytochrome c	Pectinaria gouldii
scaffold_2	3345175	3345194	1691.5	37186	0	Cytochrome c	Pectinaria gouldii
scaffold_2	3353965	3353981	1004	21530	0	similar to phospholipase A2-activating protein isoform 1	Bos taurus
scaffold_2	3433603	3433617	340	53276	1e-18	similar to Negative elongation factor E CG5994-PA	Apis mellifera
scaffold_2	3455761	3455775	6657	7690	8.16e-12	similar to Large proline-rich protein BAT2 (HLA-B-associated transcript 2)	Bos taurus
scaffold_2	3457175	3457197	5239	7690	8.16e-12	similar to Large proline-rich protein BAT2 (HLA-B-associated transcript 2)	Bos taurus
scaffold_2	3457241	3457259	5175	7690	8.16e-12	similar to Large proline-rich protein BAT2 (HLA-B-associated transcript 2)	Bos taurus
scaffold_2	3510691	3510717	264	53288	\N	\N	\N
scaffold_2	3521095	3521113	10664	53288	\N	\N	\N
scaffold_2	3543107	3543122	343.5	21588	0	MGC84123 protein	Xenopus laevis
scaffold_2	3543221	3543239	459	21588	0	MGC84123 protein	Xenopus laevis
scaffold_2	3579297	3579312	97.5	21554	0	similar to mitochondrial matrix processing protease, alpha subunit	Canis familiaris
scaffold_2	3586994	3587012	1594	53301	5.47e-44	Histone H3-like centromeric protein A (Centromere protein A) (CENP-A)	no tax name
scaffold_2	3587205	3587226	1381.5	53301	5.47e-44	Histone H3-like centromeric protein A (Centromere protein A) (CENP-A)	no tax name
scaffold_2	3587722	3587739	866.5	53301	5.47e-44	Histone H3-like centromeric protein A (Centromere protein A) (CENP-A)	no tax name
scaffold_2	3588036	3588052	553	53301	5.47e-44	Histone H3-like centromeric protein A (Centromere protein A) (CENP-A)	no tax name
scaffold_2	3679315	3679330	522.5	53306	\N	\N	\N
scaffold_2	3749626	3749640	2871	20881	0	protein kinase C-like 2	synthetic construct
scaffold_2	3749668	3749685	2914.5	20881	0	protein kinase C-like 2	synthetic construct
scaffold_2	3761273	3761287	184	53313	2.63e-24	similar to raw CG12437-PB, isoform B	Apis mellifera
scaffold_2	3862285	3862299	336	63642	3e-18	LOC495310 protein	Xenopus laevis
scaffold_2	3862695	3862710	746.5	63642	3e-18	LOC495310 protein	Xenopus laevis
scaffold_2	3862820	3862837	872.5	63642	3e-18	LOC495310 protein	Xenopus laevis
scaffold_2	3863140	3863154	1191	63642	3e-18	LOC495310 protein	Xenopus laevis
scaffold_2	3886200	3886222	2443	21462	0	O-mannosyl N-acetylglucosaminyltransferase | unnamed protein product	Mus musculus
scaffold_2	3897628	3897647	615.5	53329	\N	\N	\N
scaffold_2	3904596	3904612	1328	53331	0	similar to WD repeat domain 5	Danio rerio
scaffold_2	3943776	3943790	525	53335	5.89e-25	ENSANGP00000015033	Anopheles gambiae str. PEST
scaffold_2	3944099	3944121	369	53336	0	similar to budding uninhibited by benzimidazoles 3 homolog	Strongylocentrotus purpuratus
scaffold_2	3944237	3944251	235	53336	0	similar to budding uninhibited by benzimidazoles 3 homolog	Strongylocentrotus purpuratus
scaffold_2	3949590	3949604	2171	21505	6.67e-21	SJCHGC01785 protein	Schistosoma japonicum
scaffold_2	3989737	3989751	1393	21160	0	NIMA (never in mitosis gene a)-related kinase 7	Gallus gallus
scaffold_2	4028410	4028437	739.5	53351	5.7e-27	similar to NADPH oxidase cytosolic protein p67phox	Danio rerio
scaffold_2	4028528	4028544	852	53351	5.7e-27	similar to NADPH oxidase cytosolic protein p67phox	Danio rerio
scaffold_2	4060607	4060625	228	37190	0	ribosomal protein L7a	Gallus gallus
scaffold_2	4060707	4060727	329	37190	0	ribosomal protein L7a	Gallus gallus
scaffold_2	4166351	4166368	74.5	35487	0	L35	Suberites domuncula
scaffold_2	4166862	4166877	584.5	35487	0	L35	Suberites domuncula
scaffold_2	4182479	4182499	347	53373	0	Pnpo protein	Danio rerio
scaffold_2	4183322	4183336	1187	53373	0	Pnpo protein	Danio rerio
scaffold_2	4195178	4195194	277	53375	4.47e-39	zinc finger, DHHC-type containing 24	Danio rerio
scaffold_2	4205748	4205765	2971.5	53377	\N	\N	\N
scaffold_2	4261294	4261317	1931.5	20786	0	similar to heparan sulfate 2-O-sulfotransferase, partial	Danio rerio
scaffold_2	4261739	4261755	2373	20786	0	similar to heparan sulfate 2-O-sulfotransferase, partial	Danio rerio
scaffold_2	4271506	4271522	734	21102	0	hypothetical protein LOC554396	Danio rerio
scaffold_2	4271554	4271569	686.5	21102	0	hypothetical protein LOC554396	Danio rerio
scaffold_2	4271603	4271621	636	21102	0	hypothetical protein LOC554396	Danio rerio
scaffold_2	4276603	4276620	203.5	53385	2.88e-14	dynactin 3	no tax name
scaffold_2	4276649	4276665	158	53385	2.88e-14	dynactin 3	no tax name
scaffold_2	4276699	4276717	107	53385	2.88e-14	dynactin 3	no tax name
scaffold_2	4301705	4301719	1842	6279	0	similar to casein kinase 2, beta subunit	Bos taurus
scaffold_2	4314215	4314232	66.5	53391	0	zinc finger protein	Ciona intestinalis
scaffold_2	4314451	4314466	301.5	53391	0	zinc finger protein	Ciona intestinalis
scaffold_2	4347714	4347729	376.5	53396	3.55e-39	unnamed protein product	Mus musculus
scaffold_2	4347888	4347902	550	53396	3.55e-39	unnamed protein product	Mus musculus
scaffold_2	4348236	4348252	899	53396	3.55e-39	unnamed protein product	Mus musculus
scaffold_2	4358358	4358377	388.5	53397	0	RIKEN cDNA C430014M02 gene	Mus musculus
scaffold_2	4358716	4358730	744	53397	0	RIKEN cDNA C430014M02 gene	Mus musculus
scaffold_2	4375654	4375668	1557	53399	0	similar to Ral guanine nucleotide dissociation stimulator-like 1 (RalGDS-like 1)	Bos taurus
scaffold_2	4460373	4460389	872	63649	0	Hs4758112	none
scaffold_2	4460697	4460725	542	63649	0	Hs4758112	none
scaffold_2	4494076	4494090	734	20832	0	similar to aspartyl-tRNA synthetase 2 (mitochondrial)	Canis familiaris
scaffold_2	4532192	4532209	232.5	53422	8.53e-07	similar to HLA-B associated transcript 5	Strongylocentrotus purpuratus
scaffold_2	4553820	4553836	191	53424	8.7e-23	similar to activating transcription factor 6	Bos taurus
scaffold_2	4554943	4554958	19949.5	53426	\N	\N	\N
scaffold_2	4598395	4598409	757	53431	8.49e-23	ENSANGP00000023020	Anopheles gambiae str. PEST
scaffold_2	4658048	4658067	606.5	53440	0	KH-type splicing regulatory protein (FUSE binding protein 2)	Homo sapiens
scaffold_2	4842640	4842656	220	53460	0	similar to GLP 618 12970 14472 like (4J465)	Gallus gallus
scaffold_2	4951183	4951197	275	53471	1.2e-35	similar to steroid 5 alpha-reductase 2-like	Strongylocentrotus purpuratus
scaffold_2	4966711	4966725	614	53474	0	similar to Transcription initiation factor IIB (General transcription factor TFIIB) (RNA polymerase II alpha initiation factor)	Gallus gallus
scaffold_2	4988088	4988112	154	21697	0	similar to CG12366-PA	Strongylocentrotus purpuratus
scaffold_2	4988145	4988161	113	53478	0	Unknown (protein for MGC:115427)	Xenopus laevis
scaffold_2	4995281	4995295	1596	53479	\N	\N	\N
scaffold_2	4995307	4995322	1622.5	53479	\N	\N	\N
scaffold_2	5091238	5091259	934.5	53489	4.9e-39	transcriptional adaptor 1 (HFI1 homolog, yeast)-like	Homo sapiens
scaffold_2	5091567	5091588	1263.5	53489	4.9e-39	transcriptional adaptor 1 (HFI1 homolog, yeast)-like	Homo sapiens
scaffold_2	5091705	5091721	1399	53489	4.9e-39	transcriptional adaptor 1 (HFI1 homolog, yeast)-like	Homo sapiens
scaffold_2	5188267	5188282	342.5	20615	0	hypothetical protein MGC81440	Xenopus laevis
scaffold_2	5188339	5188356	415.5	20615	0	hypothetical protein MGC81440	Xenopus laevis
scaffold_2	5220533	5220549	1967	53506	8.17e-24	similar to TBC1 domain family, member 13	Bos taurus
scaffold_2	5221493	5221509	2927	53506	8.17e-24	similar to TBC1 domain family, member 13	Bos taurus
scaffold_2	5310340	5310354	695	53518	3.9e-34	mitochondrial ribosomal protein S16	Xenopus tropicalis
scaffold_2	5310358	5310375	675.5	53518	3.9e-34	mitochondrial ribosomal protein S16	Xenopus tropicalis
scaffold_2	5310495	5310516	536.5	53518	3.9e-34	mitochondrial ribosomal protein S16	Xenopus tropicalis
scaffold_2	5318417	5318432	785.5	63667	\N	\N	\N
scaffold_2	5318532	5318554	667	63667	\N	\N	\N
scaffold_2	5324594	5324612	9441	21387	0	unnamed protein product	Tetraodon nigroviridis
scaffold_2	5329481	5329497	178	53522	\N	\N	\N
scaffold_2	5330921	5330945	1622	53522	\N	\N	\N
scaffold_2	5701264	5701287	1991.5	21320	0	similar to SMAD specific E3 ubiquitin protein ligase 2	Danio rerio
scaffold_2	5753270	5753288	305	21182	0	hypothetical LOC496456	Xenopus tropicalis
scaffold_2	5753340	5753355	373.5	21182	0	hypothetical LOC496456	Xenopus tropicalis
scaffold_2	5753403	5753421	438	21182	0	hypothetical LOC496456	Xenopus tropicalis
scaffold_2	5754045	5754060	1078.5	21182	0	hypothetical LOC496456	Xenopus tropicalis
scaffold_2	5758047	5758063	1705	20586	1.74e-10	LOC496288 protein	Xenopus laevis
scaffold_2	5771384	5771398	1887	53553	\N	\N	\N
scaffold_2	5771623	5771638	2126.5	53553	\N	\N	\N
scaffold_2	5876392	5876406	171	21362	2.5e-14	\N	Schizosaccharomyces pombe
scaffold_2	5876471	5876490	252.5	21362	2.5e-14	\N	Schizosaccharomyces pombe
scaffold_2	5895895	5895916	4387.5	3988	0	unnamed protein product	Mus musculus
scaffold_2	5916893	5916915	611	53569	1e-06	angiopoietin 1	Sus scrofa
scaffold_2	5926044	5926060	159	53571	0	\N	Danio rerio
scaffold_2	5930141	5930158	348.5	53572	\N	\N	\N
scaffold_2	5949938	5949960	140	53575	1.16e-40	novel protein containing an Inosine-uridine preferring nucleoside hydrolase domain	no tax name
scaffold_2	5986700	5986717	2501.5	21712	0	Hs21361103	none
scaffold_2	5988814	5988835	1482.5	2325	0	DNA polymerase iota	Bos taurus
scaffold_2	5988870	5988885	1429.5	2325	0	DNA polymerase iota	Bos taurus
scaffold_2	5989018	5989032	1282	2325	0	DNA polymerase iota	Bos taurus
scaffold_2	5989273	5989288	1026.5	2325	0	DNA polymerase iota	Bos taurus
scaffold_2	5995505	5995529	694	53580	0	MGC82873 protein	Xenopus laevis
scaffold_2	5996250	5996279	800.5	21587	0	hypothetical protein LOC558648 | novel protein similar to human selenoprotein O (SELO)	no tax name
scaffold_2	6008871	6008886	1845.5	53583	0	similar to DNA topoisomerase II binding protein 1 (DNA topoisomerase IIbeta-binding protein 1) (TopBP1)	Strongylocentrotus purpuratus
scaffold_2	6024132	6024148	5864	21629	0	\N	Danio rerio
scaffold_2	6024720	6024737	5275.5	21629	0	\N	Danio rerio
scaffold_2	6025199	6025215	4797	21629	0	\N	Danio rerio
scaffold_2	6049487	6049504	985.5	53587	0	similar to pyruvate dehydrogenase kinase, isoenzyme 2	Canis familiaris
scaffold_2	6049606	6049624	903	20860	0	similar to pyruvate dehydrogenase kinase 2 subunit p45 (PDK2)	Bos taurus
scaffold_2	6059131	6059148	362.5	53589	0	similar to methionine aminopeptidase 1D	Canis familiaris
scaffold_2	6059186	6059202	417	53589	0	similar to methionine aminopeptidase 1D	Canis familiaris
scaffold_2	6059529	6059543	755	63670	0	ATPase, H+ transporting, lysosomal V0 subunit a	no tax name
scaffold_2	6060043	6060058	240.5	63670	0	ATPase, H+ transporting, lysosomal V0 subunit a	no tax name
scaffold_2	6118795	6118812	109.5	21084	0	superoxide dismutase 2, mitochondrial	Xenopus tropicalis
scaffold_2	6119043	6119057	356	21084	0	superoxide dismutase 2, mitochondrial	Xenopus tropicalis
scaffold_2	6119607	6119622	300.5	53600	0	WD repeat domain 5	Homo sapiens
scaffold_2	6134823	6134847	75	53602	2.99e-26	coiled-coil domain containing 12-like protein	no tax name
scaffold_2	6197737	6197756	280.5	20699	0	hypothetical protein LOC549723	Xenopus tropicalis
scaffold_2	6244075	6244093	1448	53613	0	BTAF1 RNA polymerase II, B-TFIID transcription factor-associated, 170kDa (Mot1 homolog, S. cerevisiae)	Homo sapiens
scaffold_2	6244257	6244275	1266	53613	0	BTAF1 RNA polymerase II, B-TFIID transcription factor-associated, 170kDa (Mot1 homolog, S. cerevisiae)	Homo sapiens
scaffold_2	6244659	6244677	864	53613	0	BTAF1 RNA polymerase II, B-TFIID transcription factor-associated, 170kDa (Mot1 homolog, S. cerevisiae)	Homo sapiens
scaffold_2	6246063	6246083	7073	53614	0	similar to TATA-binding protein-associated factor 172 (ATP-dependent helicase BTAF1) (TBP-associated factor 172) (TAF-172) (TAF(II)170) (B-TFIID transcription factor-associated 170 kDa subunit)	Rattus norvegicus
scaffold_2	6292878	6292896	1343	53620	0	\N	Danio rerio
scaffold_2	6292948	6292965	1273.5	53620	0	\N	Danio rerio
scaffold_2	6293139	6293157	1082	53620	0	\N	Danio rerio
scaffold_2	6293349	6293366	872.5	53620	0	\N	Danio rerio
scaffold_2	6293502	6293517	720.5	53620	0	\N	Danio rerio
scaffold_2	6293550	6293573	668.5	53620	0	\N	Danio rerio
scaffold_2	6293717	6293734	504.5	53620	0	\N	Danio rerio
scaffold_2	6332142	6332157	40708.5	53619	\N	\N	\N
scaffold_2	6332167	6332186	40735.5	53619	\N	\N	\N
scaffold_2	6332383	6332397	40949	53619	\N	\N	\N
scaffold_2	6340924	6340941	42083.5	53627	0	MGC84177 protein	Xenopus laevis
scaffold_2	6351213	6351232	31793.5	53627	0	MGC84177 protein	Xenopus laevis
scaffold_2	6364800	6364822	18205	53627	0	MGC84177 protein	Xenopus laevis
scaffold_2	6381108	6381125	1899.5	53627	0	MGC84177 protein	Xenopus laevis
scaffold_2	6452672	6452696	298	21050	0	similar to Endonuclease III-like protein 1	Gallus gallus
scaffold_2	6459386	6459409	449.5	53641	2.9e-35	similar to PDGFA associated protein 1	Canis familiaris
scaffold_2	6465736	6465753	603.5	21240	0	Protein BUD31 homolog (Protein G10 homolog) | G10 protein	no tax name
scaffold_2	6466194	6466209	146.5	21240	0	Protein BUD31 homolog (Protein G10 homolog) | G10 protein	no tax name
scaffold_2	6524853	6524869	101	53652	1.4e-07	similar to CG6884-PA	Danio rerio
scaffold_2	6534043	6534058	309.5	21611	0	similar to sorting nexin 8	Apis mellifera
scaffold_2	6564271	6564285	194	35520	3.39e-21	hypothetical protein AN5704.2	Aspergillus nidulans FGSC A4
scaffold_2	6624201	6624218	7463.5	53665	0.000493898	DEAH (Asp-Glu-Ala-His) box polypeptide 40	Xenopus tropicalis
scaffold_2	6624328	6624342	7338	53665	0.000493898	DEAH (Asp-Glu-Ala-His) box polypeptide 40	Xenopus tropicalis
scaffold_2	6624529	6624545	7136	53665	0.000493898	DEAH (Asp-Glu-Ala-His) box polypeptide 40	Xenopus tropicalis
scaffold_2	6666041	6666055	1045	21244	0	similar to PMS1 protein homolog 2 (DNA mismatch repair protein PMS2)	Strongylocentrotus purpuratus
scaffold_2	6673215	6673234	1478.5	53673	0	At1g08960	none
scaffold_2	6673565	6673579	1131	53673	0	At1g08960	none
scaffold_2	6692762	6692778	413	63677	3.6e-34	7291741_1	none
scaffold_2	6837618	6837632	813	53685	0	LOC496630 protein	Xenopus tropicalis
scaffold_2	6837691	6837709	888	53685	0	LOC496630 protein	Xenopus tropicalis
scaffold_2	6838057	6838074	1253.5	53685	0	LOC496630 protein	Xenopus tropicalis
scaffold_2	6838149	6838163	1344	53685	0	LOC496630 protein	Xenopus tropicalis
scaffold_2	6850799	6850821	797	21690	0	anaphase promoting complex subunit 10	Xenopus tropicalis
scaffold_2	6869687	6869705	393	53693	1.44e-16	Unknown (protein for IMAGE:7803943)	no tax name
scaffold_2	6870289	6870304	984.5	63679	4.51e-36	synaptogyrin, putative	Aedes aegypti
scaffold_2	6870463	6870479	810	63679	4.51e-36	synaptogyrin, putative	Aedes aegypti
scaffold_2	6871346	6871364	2052	53693	1.44e-16	Unknown (protein for IMAGE:7803943)	no tax name
scaffold_2	6872282	6872297	2986.5	53693	1.44e-16	Unknown (protein for IMAGE:7803943)	no tax name
scaffold_2	6878313	6878335	1761	21250	0	zinc finger protein 598	Danio rerio
scaffold_2	6878586	6878605	1489.5	21250	0	zinc finger protein 598	Danio rerio
scaffold_2	6878682	6878699	1394.5	21250	0	zinc finger protein 598	Danio rerio
scaffold_2	6889312	6889327	335.5	53697	0	similar to Nucleotide binding protein 2 (NBP 2)	Strongylocentrotus purpuratus
scaffold_2	6889333	6889349	314	53697	0	similar to Nucleotide binding protein 2 (NBP 2)	Strongylocentrotus purpuratus
scaffold_2	6951118	6951139	700.5	21000	0	unnamed protein product	Tetraodon nigroviridis
scaffold_2	6985224	6985245	79.5	53711	1.26e-20	hypothetical protein CV2337 | conserved hypothetical protein	Chromobacterium violaceum ATCC 12472
scaffold_2	7209116	7209132	254	63683	0	similar to CG18549-PA	Bos taurus
scaffold_2	7220511	7220526	359.5	20515	3.73e-34	similar to Eukaryotic initiation factor 3 p66 subunit CG10161-PB	Apis mellifera
scaffold_2	7221343	7221364	1194.5	20515	3.73e-34	similar to Eukaryotic initiation factor 3 p66 subunit CG10161-PB	Apis mellifera
scaffold_2	7228488	7228502	24	53720	0	similar to Protein C17orf39 homolog	Tribolium castaneum
scaffold_2	7254773	7254787	1258	53726	1.27e-08	GA20586-PA	Drosophila pseudoobscura
scaffold_2	7282808	7282824	1152	21862	0	Mannosidase, beta A, lysosomal	Homo sapiens
scaffold_2	7431392	7431409	374.5	37252	0	chaperonin containing TCP1, subunit 5 (epsilon)	Xenopus tropicalis
scaffold_2	7432011	7432026	992.5	37252	0	chaperonin containing TCP1, subunit 5 (epsilon)	Xenopus tropicalis
scaffold_2	7432108	7432123	1045.5	9217	4.64e-23	similar to Rnps1 protein	Gallus gallus
scaffold_2	7437653	7437667	682	53742	0	similar to THO complex subunit 4 (Tho4) (Ally of AML-1 and LEF-1) (Transcriptional coactivator Aly/REF) (bZIP enhancing factor BEF)	Bos taurus
scaffold_2	7464003	7464017	1305	53746	\N	\N	\N
scaffold_2	7536647	7536661	265	20496	0	Protein kinase C alpha type (PKC-alpha) (PKC-A) | unnamed protein product	Rattus norvegicus
scaffold_2	7570809	7570826	1182.5	53757	\N	\N	\N
scaffold_2	7571772	7571790	219	53757	\N	\N	\N
scaffold_2	7571867	7571883	125	53757	\N	\N	\N
scaffold_2	7693455	7693470	4667.5	53774	0	similar to sidekick 2	Danio rerio
scaffold_2	7736763	7736777	1627	53777	0	similar to ankyrin repeat domain 40	Strongylocentrotus purpuratus
scaffold_2	7736892	7736910	1758	53777	0	similar to ankyrin repeat domain 40	Strongylocentrotus purpuratus
scaffold_2	7790014	7790030	4843	53785	0	similar to PHD finger protein 14, partial	Strongylocentrotus purpuratus
scaffold_2	7812473	7812494	3372.5	63688	0	Basic leucine zipper and W2 domain-containing protein 1-A	no tax name
scaffold_2	7823395	7823412	1556.5	20625	0	trans-prenyltransferase	Homo sapiens
scaffold_2	7830029	7830047	227	53791	3.5e-33	39S ribosomal protein L45, mitochondrial precursor (L45mt) (MRP-L45) | MGC53772 protein	Xenopus laevis
scaffold_2	7911566	7911595	438.5	53797	2.85e-13	similar to CG14209-PD, isoform D	Apis mellifera
scaffold_2	7923470	7923486	242	53798	3.91e-42	similar to ocular development associated gene	Strongylocentrotus purpuratus
scaffold_2	7980486	7980500	544	53805	\N	\N	\N
scaffold_2	8257412	8257430	2270	53836	1.4e-09	SPAPB1E7.04c	none
scaffold_2	8272803	8272817	165	21464	0	similar to CG8841-PA	Tribolium castaneum
scaffold_2	8272945	8272959	307	21464	0	similar to CG8841-PA	Tribolium castaneum
scaffold_2	8273399	8273416	762.5	21464	0	similar to CG8841-PA	Tribolium castaneum
scaffold_2	8284721	8284737	1488	53841	0	similar to G2/mitotic-specific cyclin F	Gallus gallus
scaffold_2	8287491	8287505	14853	21464	0	similar to CG8841-PA	Tribolium castaneum
scaffold_2	8327963	8327986	1041.5	63689	0	Solute carrier family 25 member 38	no tax name
scaffold_2	8358884	8358899	666.5	20418	0	Membrane-associated transporter protein (Solute carrier family 45 member 2) (Protein AIM-1) (Melanoma antigen AIM1)	no tax name
scaffold_2	8358921	8358938	628.5	20418	0	Membrane-associated transporter protein (Solute carrier family 45 member 2) (Protein AIM-1) (Melanoma antigen AIM1)	no tax name
scaffold_2	8433572	8433587	363.5	49929	0	similar to DnaJ homolog subfamily B member 1 (Heat shock 40 kDa protein 1) (Heat shock protein 40) (HSP40)	Strongylocentrotus purpuratus
scaffold_2	8446799	8446817	158	63691	5.4e-17	DAZ-associated protein 2 (Deleted in azoospermia-associated protein 2) (Proline-rich protein expressed in brain)	Mus musculus
scaffold_2	8535888	8535903	45425.5	20747	0	similar to ring finger protein 32	Strongylocentrotus purpuratus
scaffold_2	8621715	8621729	1198	21784	0	Peptidyl-prolyl cis-trans isomerase G (Peptidyl-prolyl isomerase G) (PPIase G) (Rotamase G) (Cyclophilin G) (Matrin cyclophilin) (Matrin-cyp)	Rattus norvegicus
scaffold_2	8692429	8692445	498	53889	0	Sodium-dependent phosphate transport protein 2B (Sodium/phosphate cotransporter 2B) (Na(+)/Pi cotransporter 2B) (Sodium-phosphate transport protein 2B) (Na(+)-dependent phosphate cotransporter 2B) (NaPi-2b) (Solute carrier family 34 member 2)	Mus musculus
scaffold_2	8697866	8697880	1305	21703	0	MGC80633 protein	Xenopus laevis
scaffold_2	8726624	8726642	313	7491	1.71e-39	unnamed protein product	Tetraodon nigroviridis
scaffold_2	8726678	8726694	366	7491	1.71e-39	unnamed protein product	Tetraodon nigroviridis
scaffold_2	8726742	8726759	430.5	7491	1.71e-39	unnamed protein product	Tetraodon nigroviridis
scaffold_2	8726942	8726964	633	7491	1.71e-39	unnamed protein product	Tetraodon nigroviridis
scaffold_2	8726975	8726993	664	7491	1.71e-39	unnamed protein product	Tetraodon nigroviridis
scaffold_2	8732668	8732683	2403.5	63696	0	similar to leucine zipper protein 5	Strongylocentrotus purpuratus
scaffold_2	8732915	8732929	2157	63696	0	similar to leucine zipper protein 5	Strongylocentrotus purpuratus
scaffold_2	8732951	8732968	2119.5	63696	0	similar to leucine zipper protein 5	Strongylocentrotus purpuratus
scaffold_2	8733197	8733211	1875	63696	0	similar to leucine zipper protein 5	Strongylocentrotus purpuratus
scaffold_2	8733240	8733256	1831	63696	0	similar to leucine zipper protein 5	Strongylocentrotus purpuratus
scaffold_2	8856073	8856088	134.5	53902	0	si:dkey-153k10.3 | Artemis protein (DNA cross-link repair 1C protein) | novel protein similar to human and mouse DNA cross-link repair 1C (PSO2 homolog, S. cerevisiae) (DCLRE1C)	no tax name
scaffold_2	8882042	8882061	1006.5	53906	3.1e-31	Hs22059309	none
scaffold_2	8882319	8882336	730.5	53906	3.1e-31	Hs22059309	none
scaffold_2	8916883	8916898	3427.5	20654	0	similar to Natural resistance-associated macrophage protein 2 (NRAMP 2)	Strongylocentrotus purpuratus
scaffold_2	8916953	8916970	3356.5	20654	0	similar to Natural resistance-associated macrophage protein 2 (NRAMP 2)	Strongylocentrotus purpuratus
scaffold_2	8917012	8917034	3295	20654	0	similar to Natural resistance-associated macrophage protein 2 (NRAMP 2)	Strongylocentrotus purpuratus
scaffold_2	8929204	8929223	907.5	53909	0	Hs4506229	none
scaffold_2	9128365	9128381	291	53932	0	hypothetical protein	Pongo pygmaeus
scaffold_2	9128407	9128421	250	53932	0	hypothetical protein	Pongo pygmaeus
scaffold_2	9128513	9128536	139.5	53932	0	hypothetical protein	Pongo pygmaeus
scaffold_2	9195789	9195803	3004	37279	0	cAMP-dependent protein kinase type I-alpha regulatory subunit	no tax name
scaffold_2	9198712	9198732	78	37279	0	cAMP-dependent protein kinase type I-alpha regulatory subunit	no tax name
scaffold_2	9279359	9279376	4250.5	21840	5.61e-45	leukocyte receptor cluster (lrc) member	Aedes aegypti
scaffold_2	9279979	9279994	4869.5	21840	5.61e-45	leukocyte receptor cluster (lrc) member	Aedes aegypti
scaffold_2	9397664	9397682	42150	53957	\N	\N	\N
scaffold_2	9464702	9464718	1002	21553	0	Hypothetical protein FLJ11151 | CSTP1	Homo sapiens
scaffold_2	9465630	9465644	75	21553	0	Hypothetical protein FLJ11151 | CSTP1	Homo sapiens
scaffold_2	9472243	9472257	12782	53959	0.0149488	hypothetical protein XP_871270, partial	Bos taurus
scaffold_2	9472891	9472906	228.5	63703	0	60S ribosomal protein L3	Bos taurus
scaffold_2	9496664	9496680	464	53964	1.29e-12	similar to NADH dehydrogenase (ubiquinone) 1 beta subcomplex, 10, 22kDa	Strongylocentrotus purpuratus
scaffold_2	9501608	9501622	2814	21019	0	similar to Neuronal-specific septin-3	Strongylocentrotus purpuratus
scaffold_2	9543174	9543191	1368.5	63704	2.9e-34	SP555 CG14041-PB | SP555 protein | GH26238p	Drosophila melanogaster
scaffold_2	9622999	9623020	2129.5	21298	0	unnamed protein product	Tetraodon nigroviridis
scaffold_2	9662557	9662572	855.5	53984	0	hypothetical protein LOC503919 | Zgc:92138	Danio rerio
scaffold_3	13729	13749	772	53995	0	deoxyguanosine kinase	Dictyostelium discoideum
scaffold_3	27785	27799	1465	53998	0	Hs17864088	none
scaffold_3	27927	27944	1321.5	53998	0	Hs17864088	none
scaffold_3	28451	28467	798	53998	0	Hs17864088	none
scaffold_3	87947	87965	1540	23272	0	similar to kinesin-like protein (103.5 kD) (klp-6)	Strongylocentrotus purpuratus
scaffold_3	126377	126395	5578	63705	9.38e-23	MGC79653 protein	Xenopus tropicalis
scaffold_3	127574	127588	4383	63705	9.38e-23	MGC79653 protein	Xenopus tropicalis
scaffold_3	133840	133854	24607	54007	7e-15	Hs21361282	none
scaffold_3	145374	145390	13904	63706	1.33e-15	granulin	Xenopus tropicalis
scaffold_3	146412	146426	12867	63706	1.33e-15	granulin	Xenopus tropicalis
scaffold_3	149639	149655	3125	54011	0	similar to RAP1 interacting factor 1, partial	Strongylocentrotus purpuratus
scaffold_3	150319	150337	151	22592	0	hypothetical LOC494671	Xenopus laevis
scaffold_3	150374	150392	206	22592	0	hypothetical LOC494671	Xenopus laevis
scaffold_3	150554	150571	385.5	22592	0	hypothetical LOC494671	Xenopus laevis
scaffold_3	155688	155702	3591	63706	1.33e-15	granulin	Xenopus tropicalis
scaffold_3	156270	156284	202	54013	0	Hs21389315	none
scaffold_3	157488	157506	1422	54013	0	Hs21389315	none
scaffold_3	185649	185663	274	54017	0	similar to CG4996-PA	Bos taurus
scaffold_3	185922	185940	549	54017	0	similar to CG4996-PA	Bos taurus
scaffold_3	186273	186316	821.5	54018	0.000654	At1g43860_2	none
scaffold_3	190354	190371	225.5	54019	0	hypothetical protein XP_786019	Strongylocentrotus purpuratus
scaffold_3	190387	190401	194	54019	0	hypothetical protein XP_786019	Strongylocentrotus purpuratus
scaffold_3	190428	190444	152	54019	0	hypothetical protein XP_786019	Strongylocentrotus purpuratus
scaffold_3	190506	190520	75	54019	0	hypothetical protein XP_786019	Strongylocentrotus purpuratus
scaffold_3	193938	193952	8563	54017	0	similar to CG4996-PA	Bos taurus
scaffold_3	354470	354493	298.5	54032	8.83e-24	RE60058p	Drosophila melanogaster
scaffold_3	357961	357976	631.5	54034	0	Splicing factor 3B subunit 1 (Spliceosome-associated protein 155) (SAP 155) (SF3b155) (Pre-mRNA-splicing factor SF3b 155 kDa subunit)	Mus musculus
scaffold_3	358161	358175	432	54034	0	Splicing factor 3B subunit 1 (Spliceosome-associated protein 155) (SAP 155) (SF3b155) (Pre-mRNA-splicing factor SF3b 155 kDa subunit)	Mus musculus
scaffold_3	358260	358274	333	54034	0	Splicing factor 3B subunit 1 (Spliceosome-associated protein 155) (SAP 155) (SF3b155) (Pre-mRNA-splicing factor SF3b 155 kDa subunit)	Mus musculus
scaffold_3	475806	475827	5579.5	22771	3.28e-41	hypothetical protein	no tax name
scaffold_3	510850	510866	502	63238	0	ADP-ribosylation factor 1	Bos taurus
scaffold_3	510867	510881	518	63238	0	ADP-ribosylation factor 1	Bos taurus
scaffold_3	511146	511160	797	63238	0	ADP-ribosylation factor 1	Bos taurus
scaffold_3	511180	511199	833.5	63238	0	ADP-ribosylation factor 1	Bos taurus
scaffold_3	524364	524380	260	63098	0	putative ribosomal protein L27	Stichodactyla helianthus
scaffold_3	524442	524456	183	63098	0	putative ribosomal protein L27	Stichodactyla helianthus
scaffold_3	532029	532044	880.5	54056	0	Aladin (Adracalin)	Mus musculus
scaffold_3	566861	566877	358	54060	1.06e-24	similar to ribonuclease P (predicted)	Strongylocentrotus purpuratus
scaffold_3	566917	566940	417.5	54060	1.06e-24	similar to ribonuclease P (predicted)	Strongylocentrotus purpuratus
scaffold_3	567006	567020	502	54060	1.06e-24	similar to ribonuclease P (predicted)	Strongylocentrotus purpuratus
scaffold_3	567246	567261	742.5	54060	1.06e-24	similar to ribonuclease P (predicted)	Strongylocentrotus purpuratus
scaffold_3	598118	598151	2508.5	54062	0	myosin X	Homo sapiens
scaffold_3	704870	704885	1469.5	22345	0	phosphatidylserine decarboxylase | unnamed protein product	Mus musculus
scaffold_3	705240	705258	1098	22345	0	phosphatidylserine decarboxylase | unnamed protein product	Mus musculus
scaffold_3	744923	744939	206	54088	7e-25	hypothetical LOC495376	Xenopus laevis
scaffold_3	762340	762358	3285	49955	0	transducin-like enhancer of split 4, homolog of Drosophila E(spl)	Mus musculus
scaffold_3	762376	762394	3249	49955	0	transducin-like enhancer of split 4, homolog of Drosophila E(spl)	Mus musculus
scaffold_3	762418	762436	3207	49955	0	transducin-like enhancer of split 4, homolog of Drosophila E(spl)	Mus musculus
scaffold_3	763123	763142	2501.5	49955	0	transducin-like enhancer of split 4, homolog of Drosophila E(spl)	Mus musculus
scaffold_3	874115	874129	1230	22806	0	RNA-binding protein MEX3B (RING finger and KH domain-containing protein 3)	no tax name
scaffold_3	877978	877995	5094.5	22806	0	RNA-binding protein MEX3B (RING finger and KH domain-containing protein 3)	no tax name
scaffold_3	878173	878190	5289.5	22806	0	RNA-binding protein MEX3B (RING finger and KH domain-containing protein 3)	no tax name
scaffold_3	878212	878243	5335.5	22806	0	RNA-binding protein MEX3B (RING finger and KH domain-containing protein 3)	no tax name
scaffold_3	879031	879047	6147	22806	0	RNA-binding protein MEX3B (RING finger and KH domain-containing protein 3)	no tax name
scaffold_3	903779	903793	140	54106	0	similar to CG31232-PA	Strongylocentrotus purpuratus
scaffold_3	916597	916617	590	63713	0	similar to CG3612-PA	Tribolium castaneum
scaffold_3	916650	916664	640	63713	0	similar to CG3612-PA	Tribolium castaneum
scaffold_3	916874	916892	866	63713	0	similar to CG3612-PA	Tribolium castaneum
scaffold_3	917046	917060	1036	63713	0	similar to CG3612-PA	Tribolium castaneum
scaffold_3	917225	917241	1216	63713	0	similar to CG3612-PA	Tribolium castaneum
scaffold_3	917319	917335	1310	63713	0	similar to CG3612-PA	Tribolium castaneum
scaffold_3	971754	971776	1380	54113	8.17e-06	unnamed protein product	Mus musculus
scaffold_3	971904	971921	1527.5	54113	8.17e-06	unnamed protein product	Mus musculus
scaffold_3	972322	972340	1400	37304	0	similar to Ras GTPase-activating-like protein IQGAP1 (P195)	Gallus gallus
scaffold_3	972614	972631	1108.5	37304	0	similar to Ras GTPase-activating-like protein IQGAP1 (P195)	Gallus gallus
scaffold_3	1007965	1007983	2049	37307	0	similar to epsilon subunit of coatomer protein complex	Canis familiaris
scaffold_3	1048446	1048468	2462	22642	6.18e-21	similar to CG15270-PA	Danio rerio
scaffold_3	1076036	1076051	1985.5	22772	0	histidine ammonia-lyase	Homo sapiens
scaffold_3	1079043	1079060	4557.5	54129	1.7e-09	similar to family with sequence similarity 35, member A	Pan troglodytes
scaffold_3	1132337	1132352	1823.5	21978	0	DnaJ homolog subfamily C member 13 (Required for receptor-mediated endocytosis 8)	Homo sapiens
scaffold_3	1132392	1132408	1768	21978	0	DnaJ homolog subfamily C member 13 (Required for receptor-mediated endocytosis 8)	Homo sapiens
scaffold_3	1132850	1132869	1308.5	21978	0	DnaJ homolog subfamily C member 13 (Required for receptor-mediated endocytosis 8)	Homo sapiens
scaffold_3	1170883	1170897	275	54139	3.7e-43	down-regulator of transcription 1, TBP-binding (negative cofactor 2)	Bos taurus
scaffold_3	1170933	1170948	325.5	54139	3.7e-43	down-regulator of transcription 1, TBP-binding (negative cofactor 2)	Bos taurus
scaffold_3	1179422	1179436	4995	2519	0	islet cell autoantigen 1, 69kDa	Bos taurus
scaffold_3	1179461	1179475	4956	2519	0	islet cell autoantigen 1, 69kDa	Bos taurus
scaffold_3	1179511	1179539	4899	2519	0	islet cell autoantigen 1, 69kDa	Bos taurus
scaffold_3	1238373	1238390	1656.5	63720	6.79e-17	similar to Arachidonate 5-lipoxygenase (5-lipoxygenase) (5-LO)	Strongylocentrotus purpuratus
scaffold_3	1353904	1353932	12693	22456	0	similar to Mitogen-activated protein kinase kinase kinase 2 (MAPK/ERK kinase kinase 2) (MEK kinase 2) (MEKK 2)	Danio rerio
scaffold_3	1354769	1354785	13552	22456	0	similar to Mitogen-activated protein kinase kinase kinase 2 (MAPK/ERK kinase kinase 2) (MEK kinase 2) (MEKK 2)	Danio rerio
scaffold_3	1399744	1399758	415	22538	0	similar to Sulfite oxidase, mitochondrial precursor	Strongylocentrotus purpuratus
scaffold_3	1411663	1411678	5105.5	54163	1.39e-21	similar to coiled-coil domain containing 103	Macaca mulatta
scaffold_3	1466307	1466324	1148.5	54170	0	similar to protein tyrosine phosphatase, non-receptor type 9	Canis familiaris
scaffold_3	1466377	1466399	1076	54170	0	similar to protein tyrosine phosphatase, non-receptor type 9	Canis familiaris
scaffold_3	1466436	1466454	1019	54170	0	similar to protein tyrosine phosphatase, non-receptor type 9	Canis familiaris
scaffold_3	1510026	1510040	556	54175	5.69e-12	DAZ associated protein 1	Xenopus tropicalis
scaffold_3	1510212	1510226	742	54175	5.69e-12	DAZ associated protein 1	Xenopus tropicalis
scaffold_3	1510228	1510246	760	54175	5.69e-12	DAZ associated protein 1	Xenopus tropicalis
scaffold_3	1510283	1510298	813.5	54175	5.69e-12	DAZ associated protein 1	Xenopus tropicalis
scaffold_3	1510359	1510376	890.5	54175	5.69e-12	DAZ associated protein 1	Xenopus tropicalis
scaffold_3	1511122	1511140	1212	54176	0	similar to COMM domain containing protein 10	Strongylocentrotus purpuratus
scaffold_3	1511179	1511193	1157	54176	0	similar to COMM domain containing protein 10	Strongylocentrotus purpuratus
scaffold_3	1511401	1511417	934	54176	0	similar to COMM domain containing protein 10	Strongylocentrotus purpuratus
scaffold_3	1511489	1511507	845	54176	0	similar to COMM domain containing protein 10	Strongylocentrotus purpuratus
scaffold_3	1561255	1561275	909	23270	0	MGC64442 protein	Xenopus laevis
scaffold_3	1590073	1590089	2952	22550	1.84e-35	similar to Ras-related protein Rab-5C (RAB5L) (L1880)	Strongylocentrotus purpuratus
scaffold_3	1590637	1590654	2387.5	22550	1.84e-35	similar to Ras-related protein Rab-5C (RAB5L) (L1880)	Strongylocentrotus purpuratus
scaffold_3	1590674	1590691	2350.5	22550	1.84e-35	similar to Ras-related protein Rab-5C (RAB5L) (L1880)	Strongylocentrotus purpuratus
scaffold_3	1591259	1591278	1764.5	22550	1.84e-35	similar to Ras-related protein Rab-5C (RAB5L) (L1880)	Strongylocentrotus purpuratus
scaffold_3	1591439	1591458	1584.5	22550	1.84e-35	similar to Ras-related protein Rab-5C (RAB5L) (L1880)	Strongylocentrotus purpuratus
scaffold_3	1598954	1598970	309	54187	0	unnamed protein product	Tetraodon nigroviridis
scaffold_3	1615499	1615516	8474.5	54192	3.36e-06	similar to ADP-dependent glucokinase (ADPGK) (ADP-GK) (RbBP-35)	Canis familiaris
scaffold_3	1648067	1648088	300.5	35608	0	MGC83352 protein	Xenopus laevis
scaffold_3	1712711	1712742	806.5	35611	4.6e-24	Sec61 beta subunit	Gallus gallus
scaffold_3	1713388	1713407	1477.5	35611	4.6e-24	Sec61 beta subunit	Gallus gallus
scaffold_3	1713687	1713710	1778.5	35611	4.6e-24	Sec61 beta subunit	Gallus gallus
scaffold_3	1737129	1737144	3035.5	23201	0	DNA topoisomerase 2-alpha (DNA topoisomerase II, alpha isozyme)	Cricetulus griseus
scaffold_3	1776322	1776337	260.5	22450	0	\N	Danio rerio
scaffold_3	1859265	1859284	456.5	23196	0	MGC69503 protein	Xenopus tropicalis
scaffold_3	1859690	1859706	880	23196	0	MGC69503 protein	Xenopus tropicalis
scaffold_3	1877625	1877644	208.5	63244	0	protein translation factor SUI1-like	Ixodes scapularis
scaffold_3	1877788	1877806	371	63244	0	protein translation factor SUI1-like	Ixodes scapularis
scaffold_3	1877845	1877859	426	63244	0	protein translation factor SUI1-like	Ixodes scapularis
scaffold_3	1877935	1877958	520.5	63244	0	protein translation factor SUI1-like	Ixodes scapularis
scaffold_3	1878753	1878768	1334.5	63244	0	protein translation factor SUI1-like	Ixodes scapularis
scaffold_3	1888989	1889008	1593.5	54229	2.37e-33	MGC80554 protein	Xenopus laevis
scaffold_3	1889144	1889159	1440.5	54229	2.37e-33	MGC80554 protein	Xenopus laevis
scaffold_3	1889223	1889240	1360.5	54229	2.37e-33	MGC80554 protein	Xenopus laevis
scaffold_3	1921116	1921137	18596.5	54230	6.94e-14	similar to CG8965-PA	Apis mellifera
scaffold_3	2236826	2236842	1025	54234	0	similar to mKIAA0217 protein	Danio rerio
scaffold_3	2243418	2243434	5843	54236	0	phosphatidylinositol glycan, class Z [EC:2.4.1.-]	Homo sapiens
scaffold_3	2243538	2243555	5722.5	54236	0	phosphatidylinositol glycan, class Z [EC:2.4.1.-]	Homo sapiens
scaffold_3	2243556	2243570	5706	54236	0	phosphatidylinositol glycan, class Z [EC:2.4.1.-]	Homo sapiens
scaffold_3	2313300	2313314	4718	22195	0	calcium channel, voltage-dependent, beta 2 subunit	Macaca mulatta
scaffold_3	2313379	2313413	4629	22195	0	calcium channel, voltage-dependent, beta 2 subunit	Macaca mulatta
scaffold_3	2313452	2313466	4566	22195	0	calcium channel, voltage-dependent, beta 2 subunit	Macaca mulatta
scaffold_3	2405224	2405238	1047	54251	0	similar to transmembrane protein 20	Bos taurus
scaffold_3	2405303	2405324	964.5	54251	0	similar to transmembrane protein 20	Bos taurus
scaffold_3	2405572	2405588	698	54251	0	similar to transmembrane protein 20	Bos taurus
scaffold_3	2405589	2405607	680	54251	0	similar to transmembrane protein 20	Bos taurus
scaffold_3	2412607	2412624	826.5	54253	2.38e-44	MGC80300 protein	Xenopus laevis
scaffold_3	2449929	2449947	1482	54255	0.000548282	similar to CG31855-PA	Strongylocentrotus purpuratus
scaffold_3	2450319	2450338	1872.5	54255	0.000548282	similar to CG31855-PA	Strongylocentrotus purpuratus
scaffold_3	2520794	2520816	1104	54261	4.17e-13	122 kDa protein TMEM16	Strongylocentrotus purpuratus
scaffold_3	2520988	2521016	1156	22725	0	similar to amino acid/polyamine transporter, family II (53.3 kD) (4G107)	Strongylocentrotus purpuratus
scaffold_3	2680722	2680736	2294	54278	1.4e-39	MGC89673 protein	Xenopus tropicalis
scaffold_3	2682324	2682340	691	54278	1.4e-39	MGC89673 protein	Xenopus tropicalis
scaffold_3	2690824	2690842	292	54279	\N	\N	\N
scaffold_3	2706238	2706255	827.5	54282	0.0002	nucleolin, putative	Arabidopsis thaliana
scaffold_3	2706457	2706476	607.5	54282	0.0002	nucleolin, putative	Arabidopsis thaliana
scaffold_3	2715173	2715192	353.5	54284	0	secretory carrier membrane protein 2	Xenopus tropicalis
scaffold_3	2715235	2715249	413	54284	0	secretory carrier membrane protein 2	Xenopus tropicalis
scaffold_3	2717658	2717679	2839.5	54284	0	secretory carrier membrane protein 2	Xenopus tropicalis
scaffold_3	2722279	2722293	512	22769	4.2e-25	similar to CG12929-PA	Danio rerio
scaffold_3	2813473	2813491	1253	22177	7.84e-26	GA15462-PA	Drosophila pseudoobscura
scaffold_3	2877726	2877745	782.5	63739	\N	\N	\N
scaffold_3	2961100	2961114	1831	54317	8.22e-12	hypothetical protein XP_780475, partial	Strongylocentrotus purpuratus
scaffold_3	2961183	2961197	1748	54317	8.22e-12	hypothetical protein XP_780475, partial	Strongylocentrotus purpuratus
scaffold_3	2969673	2969688	304.5	63741	0	Hs21361565	none
scaffold_3	2969901	2969915	532	63741	0	Hs21361565	none
scaffold_3	2969924	2969940	546	23299	0	similar to tubulin, gamma complex associated protein 2	Strongylocentrotus purpuratus
scaffold_3	3017654	3017669	8042.5	54324	\N	\N	\N
scaffold_3	3017844	3017858	8232	54324	\N	\N	\N
scaffold_3	3019996	3020013	6742.5	49990	0	staphylococcal nuclease domain containing 1	Danio rerio
scaffold_3	3020336	3020353	6402.5	49990	0	staphylococcal nuclease domain containing 1	Danio rerio
scaffold_3	3020380	3020394	6360	49990	0	staphylococcal nuclease domain containing 1	Danio rerio
scaffold_3	3020489	3020504	6250.5	49990	0	staphylococcal nuclease domain containing 1	Danio rerio
scaffold_3	3020660	3020680	6077	49990	0	staphylococcal nuclease domain containing 1	Danio rerio
scaffold_3	3025496	3025517	501.5	54326	4e-29	Hs9966849	none
scaffold_3	3026425	3026439	315	49990	0	staphylococcal nuclease domain containing 1	Danio rerio
scaffold_3	3026505	3026524	232.5	49990	0	staphylococcal nuclease domain containing 1	Danio rerio
scaffold_3	3090149	3090167	516	22848	0	acid cluster protein 33 | Maspardin (Spastic paraplegia 21 autosomal recessive Mast syndrome protein homolog) | Spastic paraplegia 21 (H. sapiens)	Danio rerio
scaffold_3	3112739	3112755	931	2710	0	ankyrin repeat domain 41 (predicted)	Rattus norvegicus
scaffold_3	3127649	3127665	5205	54339	\N	\N	\N
scaffold_3	3170441	3170457	485	54346	0	similar to katanin p60 subunit A 1	Bos taurus
scaffold_3	3187497	3187513	5575	22479	0	similar to ubiquitin-protein ligase NEDD4-like	Canis familiaris
scaffold_3	3341651	3341668	58.5	63745	0	Probable Bax inhibitor 1 (BI-1)	Paralichthys olivaceus
scaffold_3	3342219	3342239	628	63745	0	Probable Bax inhibitor 1 (BI-1)	Paralichthys olivaceus
scaffold_3	3378578	3378593	816.5	49999	0	hypothetical protein LOC549250	Xenopus tropicalis
scaffold_3	3471601	3471629	115	54385	0	beclin 1	Macaca mulatta
scaffold_3	3471658	3471676	167	54385	0	beclin 1	Macaca mulatta
scaffold_3	3471694	3471708	201	54385	0	beclin 1	Macaca mulatta
scaffold_3	3471723	3471738	230.5	54385	0	beclin 1	Macaca mulatta
scaffold_3	3471891	3471910	400.5	54385	0	beclin 1	Macaca mulatta
scaffold_3	3472236	3472260	748	54385	0	beclin 1	Macaca mulatta
scaffold_3	3511528	3511543	1494.5	1653	0	\N	Danio rerio
scaffold_3	3547000	3547014	1513	54395	4.25e-26	hypothetical protein LOC548894	Xenopus tropicalis
scaffold_3	3591525	3591539	1809	22755	0	myosin, light polypeptide kinase	Gallus gallus
scaffold_3	3594645	3594665	4932	22755	0	myosin, light polypeptide kinase	Gallus gallus
scaffold_3	3599608	3599623	75.5	63746	7.78e-18	similar to CG40127-PA.3	Strongylocentrotus purpuratus
scaffold_3	3599692	3599711	161.5	63746	7.78e-18	similar to CG40127-PA.3	Strongylocentrotus purpuratus
scaffold_3	3607506	3607524	481	54401	0	similar to angio-associated migratory protein	Strongylocentrotus purpuratus
scaffold_3	3630618	3630635	302.5	54404	\N	\N	\N
scaffold_3	3632292	3632316	276	54405	0	pleckstrin homology domain containing, family A (phosphoinositide binding specific) member 9 | putative glycolipid transfer protein | PLEKHA9 protein	Homo sapiens
scaffold_3	3644803	3644820	2704.5	54406	0	E130307M08Rik protein	Mus musculus
scaffold_3	3645156	3645172	3057	54406	0	E130307M08Rik protein	Mus musculus
scaffold_3	3645537	3645553	3438	54406	0	E130307M08Rik protein	Mus musculus
scaffold_3	3665333	3665351	718	63748	2.29e-12	similar to MAGUK p55 subfamily member 2 (MPP2 protein) (Dlgh2 protein)	Canis familiaris
scaffold_3	3665876	3665894	1261	63748	2.29e-12	similar to MAGUK p55 subfamily member 2 (MPP2 protein) (Dlgh2 protein)	Canis familiaris
scaffold_3	3677146	3677175	3846.5	23084	7.78e-23	RAB3 GTPase activating protein subunit 1 | unnamed protein product	Mus musculus
scaffold_3	3706365	3706379	539	22168	0	similar to Vesicular-fusion protein Nsf1 (N-ethylmaleimide-sensitive fusion protein 1) (NEM-sensitive fusion protein 1) (dNsf-1) (Protein comatose)	Apis mellifera
scaffold_3	3726626	3726640	3383	54417	1.11e-08	Rhodopsin	Scyliorhinus canicula
scaffold_3	3751947	3751965	1197	63102	0	CD63 antigen	Xenopus laevis
scaffold_3	3752885	3752902	259.5	63102	0	CD63 antigen	Xenopus laevis
scaffold_3	3753033	3753047	113	63102	0	CD63 antigen	Xenopus laevis
scaffold_3	3760661	3760681	2606	54421	7.87e-24	advillin | putative actin-binding protein DOC6	Mus musculus
scaffold_3	3804379	3804393	1814	54424	0	Hs4505771	none
scaffold_3	3810015	3810054	435.5	54426	1.16e-37	hypothetical protein	Gallus gallus
scaffold_3	3834789	3834805	1143	23262	0	similar to KIAA1604 protein	Danio rerio
scaffold_3	3834931	3834947	1031	54431	\N	\N	\N
scaffold_3	3835585	3835601	377	54431	\N	\N	\N
scaffold_3	3840991	3841005	696	37359	0	3-hydroxy-3-methylglutaryl-Coenzyme A reductase	Gallus gallus
scaffold_3	3841439	3841466	241.5	37359	0	3-hydroxy-3-methylglutaryl-Coenzyme A reductase	Gallus gallus
scaffold_3	3849311	3849327	962	54433	0	Protein DmX-like 1 (X-like 1 protein)	Mus musculus
scaffold_3	3849755	3849773	517	54433	0	Protein DmX-like 1 (X-like 1 protein)	Mus musculus
scaffold_3	3868635	3868657	419	63752	2.5e-34	similar to CG8315-PA	Tribolium castaneum
scaffold_3	3869167	3869183	948	63752	2.5e-34	similar to CG8315-PA	Tribolium castaneum
scaffold_3	3895488	3895507	980.5	22184	0	IKAP	Oryctolagus cuniculus
scaffold_3	3922288	3922306	424	54442	0	Hs18105058	none
scaffold_3	4107805	4107822	2090.5	54460	0	similar to nephronophthisis 3	Macaca mulatta
scaffold_3	4218991	4219008	926.5	54475	0	Nuclear cap-binding protein subunit 1-B	Xenopus laevis
scaffold_3	4261889	4261905	3846	54479	6.77e-11	cyclin dependent kinase inhibitor p16Xic3	Xenopus laevis
scaffold_3	4269200	4269223	373.5	22271	0	similar to CG10721-PA	Strongylocentrotus purpuratus
scaffold_3	4269244	4269260	333	22271	0	similar to CG10721-PA	Strongylocentrotus purpuratus
scaffold_3	4269362	4269377	215.5	22271	0	similar to CG10721-PA	Strongylocentrotus purpuratus
scaffold_3	4329567	4329581	1465	54486	\N	\N	\N
scaffold_3	4344618	4344636	2345	21977	0	cleavage stimulation factor subunit 3 | Cleavage stimulation factor 77 kDa subunit (CSTF 77 kDa subunit) (CF-1 77 kDa subunit) (CstF-77) | Cleavage stimulation factor, 3&apos | pre-RNA, subunit 3	Mus musculus
scaffold_3	4344859	4344875	2105	21977	0	cleavage stimulation factor subunit 3 | Cleavage stimulation factor 77 kDa subunit (CSTF 77 kDa subunit) (CF-1 77 kDa subunit) (CstF-77) | Cleavage stimulation factor, 3&apos | pre-RNA, subunit 3	Mus musculus
scaffold_3	4345203	4345221	1760	21977	0	cleavage stimulation factor subunit 3 | Cleavage stimulation factor 77 kDa subunit (CSTF 77 kDa subunit) (CF-1 77 kDa subunit) (CstF-77) | Cleavage stimulation factor, 3&apos | pre-RNA, subunit 3	Mus musculus
scaffold_3	4446705	4446723	349	54498	\N	\N	\N
scaffold_3	4461001	4461016	2042.5	12196	0	frizzled 3	Macaca mulatta
scaffold_3	4461047	4461067	2091	12196	0	frizzled 3	Macaca mulatta
scaffold_3	4465412	4465426	2698	50028	0	ENSANGP00000015862	Anopheles gambiae str. PEST
scaffold_3	4490103	4490118	5413.5	54503	0	similar to Transmembrane protein 50A (Small membrane protein 1)	Bos taurus
scaffold_3	4495245	4495265	269	54503	0	similar to Transmembrane protein 50A (Small membrane protein 1)	Bos taurus
scaffold_3	4503196	4503218	858	35658	0	cathepsin L	Hymeniacidon perlevis
scaffold_3	4503243	4503261	903	35658	0	cathepsin L	Hymeniacidon perlevis
scaffold_3	4503345	4503361	1004	35658	0	cathepsin L	Hymeniacidon perlevis
scaffold_3	4503402	4503425	1064.5	35658	0	cathepsin L	Hymeniacidon perlevis
scaffold_3	4503488	4503503	1146.5	35658	0	cathepsin L	Hymeniacidon perlevis
scaffold_3	4507031	4507048	322.5	54505	0	TNS1 protein	Homo sapiens
scaffold_3	4519712	4519726	1490	54506	3.63e-13	hypothetical protein	Homo sapiens
scaffold_3	4532394	4532430	731	63756	4.8e-36	Hs21166357	none
scaffold_3	4532677	4532693	1004	63756	4.8e-36	Hs21166357	none
scaffold_3	4532833	4532850	1160.5	63756	4.8e-36	Hs21166357	none
scaffold_3	4533017	4533034	1344.5	63756	4.8e-36	Hs21166357	none
scaffold_3	4560747	4560765	129	54511	0	Vacuolar protein sorting-associated protein 8 homolog	no tax name
scaffold_3	4561265	4561279	146	22842	0	zinc finger protein 330	Mus musculus
scaffold_3	4577176	4577192	423	54514	\N	\N	\N
scaffold_3	4577300	4577325	294.5	54514	\N	\N	\N
scaffold_3	4577413	4577440	180.5	54514	\N	\N	\N
scaffold_3	4577466	4577484	132	54514	\N	\N	\N
scaffold_3	4585599	4585615	642	50031	0	similar to DNA ligase IV	Canis familiaris
scaffold_3	4599162	4599179	6111.5	54517	2.6e-34	MGC82305 protein	Xenopus laevis
scaffold_3	4602739	4602753	1763	63757	0	ubiquilin 2	Xenopus tropicalis
scaffold_3	4605920	4605937	278.5	37369	2.9e-37	ribosomal protein L36	Homo sapiens
scaffold_3	4625781	4625796	960.5	54523	\N	\N	\N
scaffold_3	4626075	4626096	663.5	54523	\N	\N	\N
scaffold_3	4644549	4644565	102	54526	0	similar to Nephrocystin-1	Rattus norvegicus
scaffold_3	4664429	4664447	314	54528	4.6e-17	similar to Zinc transporter ZIP2 (Eti-1) (6A1) (hZIP2) (Solute carrier family 39, member 2)	Bos taurus
scaffold_3	4664480	4664502	261	54528	4.6e-17	similar to Zinc transporter ZIP2 (Eti-1) (6A1) (hZIP2) (Solute carrier family 39, member 2)	Bos taurus
scaffold_3	4671615	4671629	1676	54529	0.00513784	COG0526: Thiol-disulfide isomerase and thioredoxins	Brevibacterium linens BL2
scaffold_3	4679462	4679480	304	54530	0	LOC496017 protein	Xenopus laevis
scaffold_3	4679547	4679564	388.5	54530	0	LOC496017 protein	Xenopus laevis
scaffold_3	4718342	4718360	308	22834	0	similar to topoisomerase (DNA) III alpha, partial	Strongylocentrotus purpuratus
scaffold_3	4718382	4718400	348	22834	0	similar to topoisomerase (DNA) III alpha, partial	Strongylocentrotus purpuratus
scaffold_3	4798794	4798811	965.5	54544	0	MGC80288 protein	Xenopus laevis
scaffold_3	4807012	4807030	2194	50037	0	\N	Danio rerio
scaffold_3	4842866	4842883	412.5	54551	1.39e-34	hypothetical protein	no tax name
scaffold_3	4851906	4851920	107	54553	1.3e-37	similar to polymerase (RNA) III (DNA directed) polypeptide G (32kD) like	Canis familiaris
scaffold_3	4858099	4858116	1555.5	54554	8.7e-29	\N	Danio rerio
scaffold_3	4877501	4877516	154.5	54558	0	similar to CG32758-PA	Tribolium castaneum
scaffold_3	4878647	4878661	1515	63763	3.48e-25	putative pyroglutamyl-peptidase I | Pyroglutamyl-peptidase 1 (Pyroglutamyl-peptidase I) (Pyrrolidone-carboxylate peptidase) (5-oxoprolyl-peptidase) (PGP-I) | unnamed protein product	Mus musculus
scaffold_3	4878805	4878819	1673	63763	3.48e-25	putative pyroglutamyl-peptidase I | Pyroglutamyl-peptidase 1 (Pyroglutamyl-peptidase I) (Pyrrolidone-carboxylate peptidase) (5-oxoprolyl-peptidase) (PGP-I) | unnamed protein product	Mus musculus
scaffold_3	4900933	4900947	280	54562	0	similar to CG8931-PA	Strongylocentrotus purpuratus
scaffold_3	4908044	4908058	683	37376	0	\N	Danio rerio
scaffold_3	4925242	4925258	212	54565	2.4e-24	hypothetical LOC495996	Xenopus laevis
scaffold_3	4938569	4938588	521.5	63251	0	glucose regulated protein 58kD | Protein disulfide-isomerase A3 precursor (Disulfide isomerase ER-60) (ERP60) (58 kDa microsomal protein) (P58) (ERp57) | PLC alpha | glucose-regulated protein ERp57/GRP58	Bos taurus
scaffold_3	4939322	4939337	1272.5	63251	0	glucose regulated protein 58kD | Protein disulfide-isomerase A3 precursor (Disulfide isomerase ER-60) (ERP60) (58 kDa microsomal protein) (P58) (ERp57) | PLC alpha | glucose-regulated protein ERp57/GRP58	Bos taurus
scaffold_3	4952499	4952513	692	54568	0	similar to Chromodomain-helicase-DNA-binding protein 2 (CHD-2)	Bos taurus
scaffold_3	4952874	4952892	1069	54568	0	similar to Chromodomain-helicase-DNA-binding protein 2 (CHD-2)	Bos taurus
scaffold_3	4983435	4983449	2267	54571	2.5e-18	repulsive guidance molecule A	Xenopus laevis
scaffold_3	4989315	4989329	3218	54573	\N	\N	\N
scaffold_3	4989482	4989496	3051	54573	\N	\N	\N
scaffold_3	4989561	4989575	2972	54573	\N	\N	\N
scaffold_3	4989719	4989734	2813.5	54573	\N	\N	\N
scaffold_3	5021722	5021738	1360	54575	2.5e-21	similar to MGC84026 protein	Danio rerio
scaffold_3	5022447	5022464	1616.5	54576	0	novel protein (zgc:55794)	Danio rerio
scaffold_3	5023587	5023602	477.5	54576	0	novel protein (zgc:55794)	Danio rerio
scaffold_3	5023661	5023675	404	54576	0	novel protein (zgc:55794)	Danio rerio
scaffold_3	5023802	5023819	261.5	54576	0	novel protein (zgc:55794)	Danio rerio
scaffold_3	5030724	5030738	571	23301	0	MGC79044 protein	Xenopus laevis
scaffold_3	5033041	5033064	2892.5	23301	0	MGC79044 protein	Xenopus laevis
scaffold_3	5036078	5036092	416	22374	0	similar to leucine rich repeat containing 40	Danio rerio
scaffold_3	5036110	5036128	450	22374	0	similar to leucine rich repeat containing 40	Danio rerio
scaffold_3	5036164	5036178	502	22374	0	similar to leucine rich repeat containing 40	Danio rerio
scaffold_3	5036515	5036529	853	22374	0	similar to leucine rich repeat containing 40	Danio rerio
scaffold_3	5050006	5050023	343.5	54580	5.53e-09	CG18766-PA | CG18766-PB | LD37276p	Drosophila melanogaster
scaffold_3	5050061	5050075	397	54580	5.53e-09	CG18766-PA | CG18766-PB | LD37276p	Drosophila melanogaster
scaffold_3	5050984	5051002	1322	54580	5.53e-09	CG18766-PA | CG18766-PB | LD37276p	Drosophila melanogaster
scaffold_3	5051011	5051029	1349	54580	5.53e-09	CG18766-PA | CG18766-PB | LD37276p	Drosophila melanogaster
scaffold_3	5051228	5051242	1564	54580	5.53e-09	CG18766-PA | CG18766-PB | LD37276p	Drosophila melanogaster
scaffold_3	5051279	5051296	1616.5	54580	5.53e-09	CG18766-PA | CG18766-PB | LD37276p	Drosophila melanogaster
scaffold_3	5081406	5081421	5774.5	63252	0	CG18660 gene product from transcript CG18660-RA CG18660 gene product from transcript CG18660-RB	Drosophila melanogaster
scaffold_3	5082651	5082668	749.5	22944	2.7e-41	\N	Danio rerio
scaffold_3	5082735	5082750	832.5	22944	2.7e-41	\N	Danio rerio
scaffold_3	5085937	5085951	1244	63252	0	CG18660 gene product from transcript CG18660-RA CG18660 gene product from transcript CG18660-RB	Drosophila melanogaster
scaffold_3	5096325	5096339	228	63767	0	LOC495188 protein	Xenopus laevis
scaffold_3	5098722	5098736	2625	63767	0	LOC495188 protein	Xenopus laevis
scaffold_3	5098757	5098772	2660.5	63767	0	LOC495188 protein	Xenopus laevis
scaffold_3	5099320	5099334	3223	63767	0	LOC495188 protein	Xenopus laevis
scaffold_3	5118953	5118968	8969.5	54589	0	MEK2 protein	Rattus norvegicus
scaffold_3	5120067	5120082	249.5	23040	0	golgi phosphoprotein 3	Mus musculus
scaffold_3	5120154	5120176	340	23040	0	golgi phosphoprotein 3	Mus musculus
scaffold_3	5120336	5120363	524.5	23040	0	golgi phosphoprotein 3	Mus musculus
scaffold_3	5120411	5120425	593	23040	0	golgi phosphoprotein 3	Mus musculus
scaffold_3	5120492	5120513	677.5	23040	0	golgi phosphoprotein 3	Mus musculus
scaffold_3	5120556	5120577	741.5	23040	0	golgi phosphoprotein 3	Mus musculus
scaffold_3	5127294	5127311	627.5	54589	0	MEK2 protein	Rattus norvegicus
scaffold_3	5191803	5191820	476.5	22916	0	acetyl-Coenzyme A carboxylase alpha | Acetyl-CoA carboxylase (ACC) [Includes: Biotin carboxylase ]	Gallus gallus
scaffold_3	5191939	5191958	613.5	22916	0	acetyl-Coenzyme A carboxylase alpha | Acetyl-CoA carboxylase (ACC) [Includes: Biotin carboxylase ]	Gallus gallus
scaffold_3	5194496	5194512	3169	22916	0	acetyl-Coenzyme A carboxylase alpha | Acetyl-CoA carboxylase (ACC) [Includes: Biotin carboxylase ]	Gallus gallus
scaffold_3	5194580	5194596	3253	22916	0	acetyl-Coenzyme A carboxylase alpha | Acetyl-CoA carboxylase (ACC) [Includes: Biotin carboxylase ]	Gallus gallus
scaffold_3	5195217	5195231	3889	22916	0	acetyl-Coenzyme A carboxylase alpha | Acetyl-CoA carboxylase (ACC) [Includes: Biotin carboxylase ]	Gallus gallus
scaffold_3	5199959	5199976	318.5	54597	0	similar to lipase A precursor	Macaca mulatta
scaffold_3	5208602	5208621	5216.5	22319	0	LOC496104 protein	Xenopus laevis
scaffold_3	5208778	5208796	5392	22319	0	LOC496104 protein	Xenopus laevis
scaffold_3	5211951	5211969	1324	54599	\N	\N	\N
scaffold_3	5212184	5212201	1556.5	54599	\N	\N	\N
scaffold_3	5228490	5228507	100.5	23051	0	novel protein similar to vertebrate RAB, member of RAS oncogene family-like 2B (RABL2B)	Danio rerio
scaffold_3	5228528	5228551	141.5	23051	0	novel protein similar to vertebrate RAB, member of RAS oncogene family-like 2B (RABL2B)	Danio rerio
scaffold_3	5228566	5228580	175	23051	0	novel protein similar to vertebrate RAB, member of RAS oncogene family-like 2B (RABL2B)	Danio rerio
scaffold_3	5228911	5228929	522	23051	0	novel protein similar to vertebrate RAB, member of RAS oncogene family-like 2B (RABL2B)	Danio rerio
scaffold_3	5229394	5229410	176	54601	0	coiled-coil domain containing 112	Mus musculus
scaffold_3	5283942	5283975	332.5	54609	\N	\N	\N
scaffold_3	5292918	5292936	367	54610	0	unnamed protein product	Homo sapiens
scaffold_3	5304860	5304875	180.5	54612	0	proprotein convertase subtilisin/kexin type 5 [EC:3.4.21.-]	Mus musculus
scaffold_3	5334706	5334722	303	54615	0	similar to CG12233-PA	Strongylocentrotus purpuratus
scaffold_3	5442126	5442141	194.5	37385	0	similar to fructose-1,6-bisphosphatase 1, like	Strongylocentrotus purpuratus
scaffold_3	5443827	5443849	17034	54633	\N	\N	\N
scaffold_3	5482666	5482680	850	54638	7.05e-35	calcium and integrin binding family member 2	Danio rerio
scaffold_3	5483273	5483296	238.5	54638	7.05e-35	calcium and integrin binding family member 2	Danio rerio
scaffold_3	5483327	5483341	189	54638	7.05e-35	calcium and integrin binding family member 2	Danio rerio
scaffold_3	5525230	5525245	12145.5	54646	1.4e-45	\N	Danio rerio
scaffold_3	5536988	5537003	234.5	54645	1.5e-22	similar to RIKEN cDNA C230094B15	Pan troglodytes
scaffold_3	5541709	5541735	210	54647	0.000669828	DNA primase, eukaryotic-type, small subunit, putative family protein	Tetrahymena thermophila SB210
scaffold_3	5548630	5548647	7126.5	54647	0.000669828	DNA primase, eukaryotic-type, small subunit, putative family protein	Tetrahymena thermophila SB210
scaffold_3	5548766	5548785	7263.5	54647	0.000669828	DNA primase, eukaryotic-type, small subunit, putative family protein	Tetrahymena thermophila SB210
scaffold_3	6031735	6031751	306	54659	3e-06	\N	Entamoeba histolytica HM-1:IMSS
scaffold_3	6039460	6039480	660	22468	0	Nicalin	Danio rerio
scaffold_3	6039915	6039938	203.5	22468	0	Nicalin	Danio rerio
scaffold_3	6053068	6053085	9491.5	35686	0	Aldehyde dehydrogenase, mitochondrial (ALDH class 2) (ALDH1) (ALDH-E2)	Mesocricetus auratus
scaffold_3	6088447	6088461	444	54668	9.89e-35	putative 5-azacytidine resistance protein	Orpinomyces sp. OUS1
scaffold_3	6141315	6141329	608	37398	0	eukaryotic translation elongation factor 2	Gallus gallus
scaffold_3	6167532	6167550	1028	35692	0	ribosomal protein S15-like	Bos taurus
scaffold_3	6225110	6225132	3572	50060	0	ENSANGP00000015753	Anopheles gambiae str. PEST
scaffold_3	6225895	6225915	228	54683	0	\N	Pan troglodytes
scaffold_3	6225969	6225992	303.5	54683	0	\N	Pan troglodytes
scaffold_3	6226001	6226024	335.5	54683	0	\N	Pan troglodytes
scaffold_3	6249698	6249716	787	54691	\N	\N	\N
scaffold_3	6281667	6281684	303.5	35694	0	ribosomal protein L44	no tax name
scaffold_3	6282342	6282360	979	35694	0	ribosomal protein L44	no tax name
scaffold_3	6576764	6576786	446	63778	0	similar to outer dense fiber of sperm tails 3-like 1	Danio rerio
scaffold_3	6576843	6576862	523.5	63778	0	similar to outer dense fiber of sperm tails 3-like 1	Danio rerio
scaffold_3	6577245	6577264	157.5	54715	0	MGC69303 protein	Xenopus tropicalis
scaffold_3	6578118	6578136	1798	63778	0	similar to outer dense fiber of sperm tails 3-like 1	Danio rerio
scaffold_3	6620732	6620750	8289	22133	0	hypothetical protein LOC751669 | Zgc:153270	no tax name
scaffold_3	6675894	6675909	242.5	22634	2e-38	conserved hypothetical protein	Aedes aegypti
scaffold_3	6676649	6676666	998.5	22634	2e-38	conserved hypothetical protein	Aedes aegypti
scaffold_3	6676785	6676799	1133	22634	2e-38	conserved hypothetical protein	Aedes aegypti
scaffold_3	6677012	6677032	1363	22634	2e-38	conserved hypothetical protein	Aedes aegypti
scaffold_3	6677170	6677184	1518	22634	2e-38	conserved hypothetical protein	Aedes aegypti
scaffold_3	6677216	6677233	1565.5	22634	2e-38	conserved hypothetical protein	Aedes aegypti
scaffold_3	6690403	6690417	410	22420	0	hydroxyacyl-Coenzyme A dehydrogenase, type II	Xenopus tropicalis
scaffold_3	6690449	6690463	456	22420	0	hydroxyacyl-Coenzyme A dehydrogenase, type II	Xenopus tropicalis
scaffold_3	6773733	6773761	1126	22423	0	similar to TEA domain family member 4	Bos taurus
scaffold_3	6793702	6793719	770.5	22317	0	WD repeat domain 48 | WD repeat protein 48	Danio rerio
scaffold_3	6793941	6793960	1010.5	22317	0	WD repeat domain 48 | WD repeat protein 48	Danio rerio
scaffold_3	6793984	6794000	1052	22317	0	WD repeat domain 48 | WD repeat protein 48	Danio rerio
scaffold_3	6794201	6794219	1270	22317	0	WD repeat domain 48 | WD repeat protein 48	Danio rerio
scaffold_3	6794244	6794263	1313.5	22317	0	WD repeat domain 48 | WD repeat protein 48	Danio rerio
scaffold_3	6794793	6794810	1861.5	22317	0	WD repeat domain 48 | WD repeat protein 48	Danio rerio
scaffold_3	6965957	6965977	2086	63781	7e-06	Zinc finger Ran-binding domain-containing protein 2	no tax name
scaffold_3	6969130	6969153	101.5	54771	0	expressed protein	Arabidopsis thaliana
scaffold_3	7039442	7039457	1436.5	23113	0	SAPS2 protein	Homo sapiens
scaffold_3	7065855	7065873	277	54786	0	mitochondrial carrier homolog 2 | MGC64562 protein	Xenopus laevis
scaffold_3	7072476	7072501	647.5	54788	2.49e-26	similar to cAMP responsive element binding protein 3-like 1	Danio rerio
scaffold_3	7074998	7075014	5949	22525	0	G2/mitotic-specific cyclin-B | cyclin B	Hydra viridis
scaffold_3	7083748	7083762	1855	37409	0	G1/S-specific cyclin-D2 | cyclin D2	Xenopus laevis
scaffold_3	7106613	7106630	30596.5	54794	2.5e-19	similar to G protein-coupled receptor 64	Canis familiaris
scaffold_3	7126815	7126829	263	54793	0	similar to ubiquitin specific protease 47	Bos taurus
scaffold_3	7126842	7126861	292.5	54793	0	similar to ubiquitin specific protease 47	Bos taurus
scaffold_3	7154019	7154040	1314.5	54797	4.69e-36	unnamed protein product	Tetraodon nigroviridis
scaffold_3	7162047	7162063	1279	54798	0	death associated protein 3	Rattus norvegicus
scaffold_3	7162263	7162280	1062.5	54798	0	death associated protein 3	Rattus norvegicus
scaffold_3	7162627	7162645	698	54798	0	death associated protein 3	Rattus norvegicus
scaffold_3	7208830	7208846	6982	22855	0	similar to insulin receptor precursor	Gallus gallus
scaffold_3	7214977	7214992	2753.5	54804	6.39e-19	similar to insulin-like growth factor 1 receptor	Apis mellifera
scaffold_3	7215032	7215051	2810.5	54804	6.39e-19	similar to insulin-like growth factor 1 receptor	Apis mellifera
scaffold_3	7219135	7219152	2298.5	22993	0	sodium potassium chloride cotransporter 2	no tax name
scaffold_3	7252554	7252577	609.5	54810	7.35e-09	similar to JTBR CG1935-PA	Apis mellifera
scaffold_3	7252817	7252832	369.5	22125	2.3e-05	\N	Theileria parva strain Muguga
scaffold_3	7269215	7269230	1148.5	54814	0.000139	WD-40 repeat family protein / katanin p80 subunit, putative	Arabidopsis thaliana
scaffold_3	7278889	7278906	370.5	63784	0	7296718	none
scaffold_3	7279016	7279044	503	63784	0	7296718	none
scaffold_3	7279049	7279070	532.5	63784	0	7296718	none
scaffold_3	7306846	7306863	12508.5	63785	0.0147126	COG4319: Ketosteroid isomerase homolog	Burkholderia cenocepacia PC184
scaffold_3	7306973	7307001	12641	63785	0.0147126	COG4319: Ketosteroid isomerase homolog	Burkholderia cenocepacia PC184
scaffold_3	7307006	7307027	12670.5	63785	0.0147126	COG4319: Ketosteroid isomerase homolog	Burkholderia cenocepacia PC184
scaffold_3	7359198	7359219	463.5	22433	4.39e-19	similar to Nuclear pore complex protein Nup205 (Nucleoporin Nup205) (205 kDa nucleoporin)	Canis familiaris
scaffold_3	7359336	7359355	600.5	22433	4.39e-19	similar to Nuclear pore complex protein Nup205 (Nucleoporin Nup205) (205 kDa nucleoporin)	Canis familiaris
scaffold_3	7360232	7360248	1495	22433	4.39e-19	similar to Nuclear pore complex protein Nup205 (Nucleoporin Nup205) (205 kDa nucleoporin)	Canis familiaris
scaffold_3	7360539	7360556	1266.5	6275	3.33e-37	E2F family member 8	no tax name
scaffold_3	7379562	7379576	738	22181	0	similar to WAS protein family, member 3	Danio rerio
scaffold_3	7451967	7451981	6539	54834	5.1e-08	similar to DVL-binding protein DAPLE	Gallus gallus
scaffold_3	7452000	7452020	6503	54834	5.1e-08	similar to DVL-binding protein DAPLE	Gallus gallus
scaffold_3	7452447	7452461	6059	54834	5.1e-08	similar to DVL-binding protein DAPLE	Gallus gallus
scaffold_3	7515258	7515280	363	54844	0	ENSANGP00000020766	Anopheles gambiae str. PEST
scaffold_3	7515346	7515363	277.5	54844	0	ENSANGP00000020766	Anopheles gambiae str. PEST
scaffold_3	7515415	7515430	209.5	54844	0	ENSANGP00000020766	Anopheles gambiae str. PEST
scaffold_3	7618132	7618147	3274.5	50086	0	unnamed protein product	Tetraodon nigroviridis
scaffold_3	7618167	7618181	3309	50086	0	unnamed protein product	Tetraodon nigroviridis
scaffold_3	7618182	7618196	3324	50086	0	unnamed protein product	Tetraodon nigroviridis
scaffold_3	7686453	7686483	556	54871	\N	\N	\N
scaffold_3	7790318	7790333	3391.5	54882	0	integrin, beta 1 (fibronectin receptor, beta polypeptide, antigen CD29 includes MDF2, MSK12)	Gallus gallus
scaffold_3	7815919	7815937	583	50088	0	similar to cystathionine-beta-synthase	Strongylocentrotus purpuratus
scaffold_3	7836496	7836516	367	54889	0	testis expressed gene 10	Mus musculus
scaffold_3	7853352	7853366	2379	63795	\N	\N	\N
scaffold_3	7854469	7854491	170	54892	0	MGC107818 protein	Xenopus tropicalis
scaffold_3	7854501	7854520	200.5	54892	0	MGC107818 protein	Xenopus tropicalis
scaffold_3	7854708	7854724	406	54892	0	MGC107818 protein	Xenopus tropicalis
scaffold_3	7855049	7855065	681	63795	\N	\N	\N
scaffold_3	7940864	7940879	2100.5	22637	0	similar to CG18547-PA	Strongylocentrotus purpuratus
scaffold_3	7941043	7941057	2279	22637	0	similar to CG18547-PA	Strongylocentrotus purpuratus
scaffold_3	7989394	7989414	160	22540	0	similar to Methyltransferase-like protein 2	Strongylocentrotus purpuratus
scaffold_3	7989428	7989456	198	22540	0	similar to Methyltransferase-like protein 2	Strongylocentrotus purpuratus
scaffold_3	7989480	7989496	244	22540	0	similar to Methyltransferase-like protein 2	Strongylocentrotus purpuratus
scaffold_3	8019747	8019764	1003.5	54914	0	Tubulin alpha-1 chain	Paracentrotus lividus
scaffold_3	8063494	8063521	521.5	54920	1.45e-20	hypothetical protein LOC321718 | Zgc:85702	Danio rerio
scaffold_3	8063572	8063594	446	54920	1.45e-20	hypothetical protein LOC321718 | Zgc:85702	Danio rerio
scaffold_3	8100545	8100562	293.5	22031	0	ENSANGP00000009196	Anopheles gambiae str. PEST
scaffold_3	8127085	8127099	464	22483	0	ENSANGP00000018459	Anopheles gambiae str. PEST
scaffold_3	8163695	8163719	2700	22580	0	ATP-binding cassette, sub-family C (CFTR/MRP), member 4	Danio rerio
scaffold_3	8164402	8164417	1997.5	22580	0	ATP-binding cassette, sub-family C (CFTR/MRP), member 4	Danio rerio
scaffold_3	8164920	8164947	1473.5	22580	0	ATP-binding cassette, sub-family C (CFTR/MRP), member 4	Danio rerio
scaffold_3	8508030	8508063	84.5	54975	0	vacuolar protein sorting 41 (yeast homolog)	Macaca mulatta
scaffold_3	8530690	8530706	7953	54979	0.000436	similar to chromosome 7 open reading frame 11	Bos taurus
scaffold_3	8538310	8538327	332.5	54979	0.000436	similar to chromosome 7 open reading frame 11	Bos taurus
scaffold_3	8538420	8538437	222.5	54979	0.000436	similar to chromosome 7 open reading frame 11	Bos taurus
scaffold_3	8546096	8546110	1462	54980	9.48e-32	GA20478-PA	Drosophila pseudoobscura
scaffold_3	8552425	8552439	1302	22933	3.22e-44	similar to RIKEN cDNA 5430428G01	Rattus norvegicus
scaffold_3	8655582	8655596	1331	50102	0	unnamed protein product	Tetraodon nigroviridis
scaffold_3	8685615	8685629	655	54998	1.3e-10	solute carrier family 7, member 6 opposite strand	Gallus gallus
scaffold_3	8691103	8691117	954	55000	2.34e-32	biotin apo-protein ligase, putative	Aspergillus fumigatus Af293
scaffold_3	8691174	8691192	881	55000	2.34e-32	biotin apo-protein ligase, putative	Aspergillus fumigatus Af293
scaffold_3	8691486	8691503	569.5	55000	2.34e-32	biotin apo-protein ligase, putative	Aspergillus fumigatus Af293
scaffold_3	8746213	8746227	4771	55004	7.37e-06	hypothetical protein XP_689129	Danio rerio
scaffold_3	8759658	8759672	3623	55006	0	coiled-coil domain containing 47	Homo sapiens
scaffold_3	8816702	8816716	5969	63802	0	Hs4506295	none
scaffold_3	8902968	8902988	1153	23101	0	transformation/transcription domain-associated protein	Mus musculus
scaffold_3	8946807	8946834	664.5	22120	5.7e-28	potassium voltage-gated channel, subfamily H (eag-related), member 2	Canis familiaris
scaffold_3	8946987	8947009	842	22120	5.7e-28	potassium voltage-gated channel, subfamily H (eag-related), member 2	Canis familiaris
scaffold_3	8947024	8947038	875	22120	5.7e-28	potassium voltage-gated channel, subfamily H (eag-related), member 2	Canis familiaris
scaffold_3	8947266	8947282	1118	22120	5.7e-28	potassium voltage-gated channel, subfamily H (eag-related), member 2	Canis familiaris
scaffold_3	8947301	8947323	1156	22120	5.7e-28	potassium voltage-gated channel, subfamily H (eag-related), member 2	Canis familiaris
scaffold_3	8951653	8951667	946	55027	2.66e-18	SJCHGC01193 protein	Schistosoma japonicum
scaffold_3	8971113	8971131	7933	55031	\N	\N	\N
scaffold_3	9212142	9212156	28716	22960	0	similar to CG13929-PA	Strongylocentrotus purpuratus
scaffold_3	9212322	9212336	28896	22960	0	similar to CG13929-PA	Strongylocentrotus purpuratus
scaffold_3	9212337	9212351	28911	22960	0	similar to CG13929-PA	Strongylocentrotus purpuratus
scaffold_3	9212601	9212616	29175.5	22960	0	similar to CG13929-PA	Strongylocentrotus purpuratus
scaffold_3	9212618	9212640	29196	22960	0	similar to CG13929-PA	Strongylocentrotus purpuratus
scaffold_3	9265190	9265204	1106	55060	0	Rac GTPase activating protein 1	Homo sapiens
scaffold_3	9393359	9393380	389.5	22804	0	phosphatidylinositol-4-phosphate 5-kinase, type II, alpha	Rattus norvegicus
scaffold_3	9393452	9393466	479	22804	0	phosphatidylinositol-4-phosphate 5-kinase, type II, alpha	Rattus norvegicus
scaffold_3	9440834	9440852	1014	23050	0	similar to ORM1-like 3	Rattus norvegicus
scaffold_3	9441857	9441872	313.5	50117	8.07e-40	actin related protein 2/3 complex, subunit 2	Danio rerio
scaffold_3	9441997	9442014	172.5	50117	8.07e-40	actin related protein 2/3 complex, subunit 2	Danio rerio
scaffold_3	9519914	9519936	2438	22532	2.75e-23	similar to armadillo repeat containing 4	Strongylocentrotus purpuratus
scaffold_3	9551591	9551608	225.5	55093	0	WD repeat domain 75	no tax name
scaffold_3	9598452	9598467	660.5	22941	3.3e-31	hypothetical protein LOC549028	Xenopus tropicalis
scaffold_3	9614969	9614984	1723.5	55104	\N	\N	\N
scaffold_3	9619561	9619575	266	63808	0	probable transport protein Sec61 alpha subunit | putative transport protein Sec61 alpha subunit	Toxoptera citricida
scaffold_3	9619585	9619612	296.5	63808	0	probable transport protein Sec61 alpha subunit | putative transport protein Sec61 alpha subunit	Toxoptera citricida
scaffold_3	9652485	9652502	1280.5	21952	0	SCO-spondin precursor	Gallus gallus
scaffold_3	9659319	9659334	665.5	22285	5.2e-15	CG30176 gene product from transcript CG30176-RA	Drosophila melanogaster
scaffold_4	62777	62791	1719	23407	0	unnamed protein product	Tetraodon nigroviridis
scaffold_4	63329	63344	2271.5	23407	0	unnamed protein product	Tetraodon nigroviridis
scaffold_4	89065	89088	4728.5	55117	1.3e-25	heat shock transcription factor 2 binding protein	Homo sapiens
scaffold_4	180688	180718	394	35755	0	similar to CG2862-PA	Apis mellifera
scaffold_4	180786	180800	304	35755	0	similar to CG2862-PA	Apis mellifera
scaffold_4	185684	185700	243	37472	0	ribosomal protein S27-like	Gallus gallus
scaffold_4	186126	186144	686	37472	0	ribosomal protein S27-like	Gallus gallus
scaffold_4	239443	239459	430	63810	5.2e-43	G patch domain-containing protein 4	no tax name
scaffold_4	250247	250264	758.5	35761	0	RAB8A, member RAS oncogene family	Mus musculus
scaffold_4	250488	250502	998	35761	0	RAB8A, member RAS oncogene family	Mus musculus
scaffold_4	280112	280126	1606	24046	3.66e-39	similar to CG3870-PA	Strongylocentrotus purpuratus
scaffold_4	283150	283165	1787.5	24298	0	similar to meiosis-specific nuclear structural protein 1	Strongylocentrotus purpuratus
scaffold_4	320443	320461	1760	37477	2.94e-09	U4/U6-associated splicing factor HPRP3	Danio rerio
scaffold_4	339825	339843	904	55151	2.78e-08	CDC42 small effector 2-like protein	no tax name
scaffold_4	347181	347197	1148	55152	0	HsM14249482	none
scaffold_4	371346	371363	3276.5	24220	7.82e-14	Cytochrome P450 3A	Balaenoptera acutorostrata
scaffold_4	371587	371601	3516	24220	7.82e-14	Cytochrome P450 3A	Balaenoptera acutorostrata
scaffold_4	500324	500339	353.5	24436	0	similar to cytochrome P450, subfamily IIIA, polypeptide 4	Bos taurus
scaffold_4	500426	500443	456.5	24436	0	similar to cytochrome P450, subfamily IIIA, polypeptide 4	Bos taurus
scaffold_4	500480	500498	511	24436	0	similar to cytochrome P450, subfamily IIIA, polypeptide 4	Bos taurus
scaffold_4	500593	500611	624	24436	0	similar to cytochrome P450, subfamily IIIA, polypeptide 4	Bos taurus
scaffold_4	504123	504140	250.5	55159	0	Cytochrome P450 3A17 (CYPIIIA17)	Cavia porcellus
scaffold_4	575486	575513	824.5	55171	\N	\N	\N
scaffold_4	576125	576139	1457	55171	\N	\N	\N
scaffold_4	576352	576373	1687.5	55171	\N	\N	\N
scaffold_4	576603	576622	1937.5	55171	\N	\N	\N
scaffold_4	576635	576663	1974	55171	\N	\N	\N
scaffold_4	576677	576691	2009	55171	\N	\N	\N
scaffold_4	576711	576727	2044	55171	\N	\N	\N
scaffold_4	577011	577027	2344	55171	\N	\N	\N
scaffold_4	584667	584681	446	55172	3.6e-13	Uncharacterized protein KIAA0141 homolog	Rattus norvegicus
scaffold_4	585209	585238	995.5	55172	3.6e-13	Uncharacterized protein KIAA0141 homolog	Rattus norvegicus
scaffold_4	585256	585274	1037	55172	3.6e-13	Uncharacterized protein KIAA0141 homolog	Rattus norvegicus
scaffold_4	626354	626371	1785.5	24488	0	DEAH (Asp-Glu-Ala-His) box polypeptide 37	Gallus gallus
scaffold_4	671525	671543	5756	9468	2.71e-33	PREP	no tax name
scaffold_4	671570	671585	5799.5	9468	2.71e-33	PREP	no tax name
scaffold_4	704418	704434	633	55191	0	AAT1-alpha	no tax name
scaffold_4	719773	719802	525.5	63107	7.34e-30	LOC496650 protein	Xenopus tropicalis
scaffold_4	719835	719853	582	63107	7.34e-30	LOC496650 protein	Xenopus tropicalis
scaffold_4	729593	729608	500.5	55197	0	Nicastrin precursor	Mus musculus
scaffold_4	740963	740986	824.5	55200	6.94e-16	Unknown (protein for MGC:131246)	Xenopus laevis
scaffold_4	793030	793044	136	55207	1.8e-29	Succinate dehydrogenase [ubiquinone] cytochrome b small subunit, mitochondrial precursor (CybS) (Succinate-ubiquinone reductase membrane anchor subunit) (QPs3) (CII-4) (Succinate dehydrogenase complex subunit D) (Succinate-ubiquinone oxidoreductase cytochrome b small subunit)	Rattus norvegicus
scaffold_4	836603	836617	378	55214	5.15e-38	Nucleoporin-like protein RIP (HIV-1 Rev-binding protein homolog) | LOC363266 protein	Rattus norvegicus
scaffold_4	836644	836658	337	55214	5.15e-38	Nucleoporin-like protein RIP (HIV-1 Rev-binding protein homolog) | LOC363266 protein	Rattus norvegicus
scaffold_4	846595	846612	8034.5	55215	0	similar to CG3971-PA	Strongylocentrotus purpuratus
scaffold_4	852208	852222	2423	55215	0	similar to CG3971-PA	Strongylocentrotus purpuratus
scaffold_4	854266	854285	362.5	55215	0	similar to CG3971-PA	Strongylocentrotus purpuratus
scaffold_4	888751	888766	2855.5	63821	0	RAS p21 protein activator 3	no tax name
scaffold_4	890528	890547	1076.5	63821	0	RAS p21 protein activator 3	no tax name
scaffold_4	902129	902147	511	55220	\N	\N	\N
scaffold_4	930437	930454	103.5	55224	0.013602	hypothetical protein XP_795556, partial	Strongylocentrotus purpuratus
scaffold_4	930651	930670	318.5	55224	0.013602	hypothetical protein XP_795556, partial	Strongylocentrotus purpuratus
scaffold_4	931079	931093	542	23692	0	similar to karyopherin (importin) alpha 4	Apis mellifera
scaffold_4	994641	994669	1889	55229	4.4e-13	Hs20559691	none
scaffold_4	1061901	1061922	2372.5	23870	0	ubiquitously transcribed tetratricopeptide repeat, X chromosome | Ubiquitously transcribed X chromosome tetratricopeptide repeat protein (Ubiquitously transcribed TPR protein on the X chromosome) | ubiquitous TPR motif, X isoform	Homo sapiens
scaffold_4	1062239	1062256	2568.5	7341	0	TAF9-like RNA polymerase II, TATA box binding protein (TBP)-associated factor, 31kDa	Rattus norvegicus
scaffold_4	1063452	1063468	1356	7341	0	TAF9-like RNA polymerase II, TATA box binding protein (TBP)-associated factor, 31kDa	Rattus norvegicus
scaffold_4	1072208	1072228	638	55237	\N	\N	\N
scaffold_4	1081387	1081402	87.5	63823	0	Synembryn-A (Protein Ric-8A)	Xenopus tropicalis
scaffold_4	1137085	1137101	844	55243	0	calcium/calmodulin-dependent serine protein kinase (MAGUK family)	Homo sapiens
scaffold_4	1220402	1220416	1156	23475	0	novel protein similar to dynein	Mus musculus
scaffold_4	1220482	1220500	1238	23475	0	novel protein similar to dynein	Mus musculus
scaffold_4	1221634	1221652	1133	55254	7.2e-34	UPF0430 protein	no tax name
scaffold_4	1221709	1221726	1058.5	55254	7.2e-34	UPF0430 protein	no tax name
scaffold_4	1221737	1221753	1031	55254	7.2e-34	UPF0430 protein	no tax name
scaffold_4	1221759	1221777	1008	55254	7.2e-34	UPF0430 protein	no tax name
scaffold_4	1221803	1221820	964.5	55254	7.2e-34	UPF0430 protein	no tax name
scaffold_4	1221915	1221931	853	55254	7.2e-34	UPF0430 protein	no tax name
scaffold_4	1222103	1222117	666	55254	7.2e-34	UPF0430 protein	no tax name
scaffold_4	1230613	1230637	362	24447	0	similar to component of golgi transport complex 3	Canis familiaris
scaffold_4	1230767	1230783	212	24447	0	similar to component of golgi transport complex 3	Canis familiaris
scaffold_4	1249888	1249903	1372.5	23897	0	similar to 3-beta-hydroxysteroid-delta(8),delta(7)-isomerase (Cholestenol delta-isomerase) (Delta8-delta7 sterol isomerase) (D8-D7 sterol isomerase) (Emopamil-binding protein)	Canis familiaris
scaffold_4	1255740	1255755	356.5	63824	0	similar to COMM domain containing 7	Strongylocentrotus purpuratus
scaffold_4	1345240	1345256	90	24562	0	KIAA1033 protein	Homo sapiens
scaffold_4	1345270	1345288	121	24562	0	KIAA1033 protein	Homo sapiens
scaffold_4	1582513	1582527	120	23854	0	similar to CG7461-PA	Tribolium castaneum
scaffold_4	1729115	1729129	667	35784	4.28e-35	similar to bromodomain and PHD finger containing, 1	Canis familiaris
scaffold_4	1730778	1730793	2330.5	35784	4.28e-35	similar to bromodomain and PHD finger containing, 1	Canis familiaris
scaffold_4	1737472	1737493	1977.5	23540	0	7301366	none
scaffold_4	1737506	1737520	2008	23540	0	7301366	none
scaffold_4	1851277	1851294	150.5	37508	0	HECT, UBA and WWE domain containing 1	Mus musculus
scaffold_4	1851354	1851371	227.5	37508	0	HECT, UBA and WWE domain containing 1	Mus musculus
scaffold_4	1851400	1851425	277.5	37508	0	HECT, UBA and WWE domain containing 1	Mus musculus
scaffold_4	1872815	1872835	213	55337	0	Coatomer subunit gamma (Gamma-coat protein) (Gamma-COP)	Bos taurus
scaffold_4	1872874	1872890	270	55337	0	Coatomer subunit gamma (Gamma-coat protein) (Gamma-COP)	Bos taurus
scaffold_4	1896588	1896604	23984	55337	0	Coatomer subunit gamma (Gamma-coat protein) (Gamma-COP)	Bos taurus
scaffold_4	1914413	1914431	531	24331	0	hypothetical protein LOC550514 | Zgc:110214	Danio rerio
scaffold_4	1919576	1919593	5693.5	24331	0	hypothetical protein LOC550514 | Zgc:110214	Danio rerio
scaffold_4	1919797	1919814	5914.5	24331	0	hypothetical protein LOC550514 | Zgc:110214	Danio rerio
scaffold_4	1919987	1920005	6105	24331	0	hypothetical protein LOC550514 | Zgc:110214	Danio rerio
scaffold_4	1921315	1921329	7431	24331	0	hypothetical protein LOC550514 | Zgc:110214	Danio rerio
scaffold_4	1921655	1921669	7771	24331	0	hypothetical protein LOC550514 | Zgc:110214	Danio rerio
scaffold_4	1922156	1922170	8272	24331	0	hypothetical protein LOC550514 | Zgc:110214	Danio rerio
scaffold_4	1934818	1934832	1402	55341	1.31e-26	similar to voltage-gated calcium channel alpha(2)delta-4 subunit	Danio rerio
scaffold_4	1956495	1956509	174	24195	4.37e-25	novel protein	Danio rerio
scaffold_4	1956538	1956561	221.5	24195	4.37e-25	novel protein	Danio rerio
scaffold_4	1956577	1956594	257.5	24195	4.37e-25	novel protein	Danio rerio
scaffold_4	1957129	1957148	810.5	24195	4.37e-25	novel protein	Danio rerio
scaffold_4	1975951	1975965	6569	55346	0.00695489	Trfp protein	Mus musculus
scaffold_4	1976967	1976995	252	55348	0	Histone H4	Acropora formosa
scaffold_4	1977043	1977065	325	55348	0	Histone H4	Acropora formosa
scaffold_4	1990258	1990274	1892	14382	0	Major facilitator superfamily domain-containing protein 3	no tax name
scaffold_4	1991292	1991315	890.5	23559	2.8e-36	MGC82379 protein	Xenopus laevis
scaffold_4	2019131	2019149	524	63833	0	similar to WD repeat domain 10	Bos taurus
scaffold_4	2019696	2019712	468	23603	0	similar to putative protein, with at least 2 transmembrane domains, of eukaryotic origin (63.2 kD) (4C103)	Strongylocentrotus purpuratus
scaffold_4	2069552	2069570	727	55363	0	BRCA1 associated protein-1	no tax name
scaffold_4	2069662	2069678	618	55363	0	BRCA1 associated protein-1	no tax name
scaffold_4	2110712	2110730	5675	55369	0	Hs7661678	none
scaffold_4	2120096	2120123	3438.5	23499	0	similar to CG11526-PA	Apis mellifera
scaffold_4	2120246	2120260	3295	23499	0	similar to CG11526-PA	Apis mellifera
scaffold_4	2146718	2146732	1713	23741	0	similar to CG7985-PA	Apis mellifera
scaffold_4	2147037	2147054	1392.5	23741	0	similar to CG7985-PA	Apis mellifera
scaffold_4	2147389	2147404	1041.5	23741	0	similar to CG7985-PA	Apis mellifera
scaffold_4	2147687	2147712	738.5	23741	0	similar to CG7985-PA	Apis mellifera
scaffold_4	2210323	2210345	1294	55382	\N	\N	\N
scaffold_4	2212785	2212807	3756	55382	\N	\N	\N
scaffold_4	2224664	2224678	6605	55384	6.42e-42	conserved hypothetical protein	Aedes aegypti
scaffold_4	2327001	2327019	177	55391	0	Protein MCM10 homolog	no tax name
scaffold_4	2331892	2331906	5167	55390	0	ENSANGP00000010939	Anopheles gambiae str. PEST
scaffold_4	2417766	2417782	163	35792	0	GDP dissociation inhibitor 1	Danio rerio
scaffold_4	2417854	2417869	250.5	35792	0	GDP dissociation inhibitor 1	Danio rerio
scaffold_4	2418055	2418073	453	35792	0	GDP dissociation inhibitor 1	Danio rerio
scaffold_4	2418483	2418502	881.5	35792	0	GDP dissociation inhibitor 1	Danio rerio
scaffold_4	2433968	2433986	531	55408	4.2e-25	similar to Protein phosphatase 4 regulatory subunit 2-related protein CG2890-PA	Apis mellifera
scaffold_4	2434053	2434067	448	55408	4.2e-25	similar to Protein phosphatase 4 regulatory subunit 2-related protein CG2890-PA	Apis mellifera
scaffold_4	2434231	2434248	268.5	55408	4.2e-25	similar to Protein phosphatase 4 regulatory subunit 2-related protein CG2890-PA	Apis mellifera
scaffold_4	2480321	2480347	6202	24504	0	solute carrier family 28 (sodium-coupled nucleoside transporter), member 3	Mus musculus
scaffold_4	2480765	2480785	5761	24504	0	solute carrier family 28 (sodium-coupled nucleoside transporter), member 3	Mus musculus
scaffold_4	2480807	2480824	5720.5	24504	0	solute carrier family 28 (sodium-coupled nucleoside transporter), member 3	Mus musculus
scaffold_4	2480949	2480963	5580	24504	0	solute carrier family 28 (sodium-coupled nucleoside transporter), member 3	Mus musculus
scaffold_4	2481177	2481191	5352	24504	0	solute carrier family 28 (sodium-coupled nucleoside transporter), member 3	Mus musculus
scaffold_4	2484226	2484240	2303	24504	0	solute carrier family 28 (sodium-coupled nucleoside transporter), member 3	Mus musculus
scaffold_4	2522984	2522999	623.5	55418	2.2e-09	SPAC683.02c	none
scaffold_4	2523330	2523348	303	55419	0	hbp1 protein	Xenopus tropicalis
scaffold_4	2532120	2532139	9761.5	55418	2.2e-09	SPAC683.02c	none
scaffold_4	2620456	2620484	710	50164	0	Unknown (protein for MGC:85069)	Xenopus laevis
scaffold_4	2636020	2636040	901	23542	0	Hs4507783	none
scaffold_4	2636733	2636761	184	23542	0	Hs4507783	none
scaffold_4	2651727	2651744	1932.5	55435	0	G protein-coupled receptor 175	Gallus gallus
scaffold_4	2651789	2651806	1870.5	55435	0	G protein-coupled receptor 175	Gallus gallus
scaffold_4	2683681	2683698	1510.5	55439	0	hypothetical protein LOC417776	Gallus gallus
scaffold_4	2689300	2689326	523	55441	2.06e-25	similar to Methylated-DNA--protein-cysteine methyltransferase (6-O-methylguanine-DNA methyltransferase) (MGMT) (O-6-methylguanine-DNA-alkyltransferase)	Gallus gallus
scaffold_4	2689353	2689376	574.5	55441	2.06e-25	similar to Methylated-DNA--protein-cysteine methyltransferase (6-O-methylguanine-DNA methyltransferase) (MGMT) (O-6-methylguanine-DNA-alkyltransferase)	Gallus gallus
scaffold_4	2689580	2689598	602	55442	1.04e-08	unnamed protein product	Mus musculus
scaffold_4	2696844	2696860	8062	55441	2.06e-25	similar to Methylated-DNA--protein-cysteine methyltransferase (6-O-methylguanine-DNA methyltransferase) (MGMT) (O-6-methylguanine-DNA-alkyltransferase)	Gallus gallus
scaffold_4	2698643	2698658	534.5	24138	0	Unknown (protein for MGC:80813)	Xenopus laevis
scaffold_4	2698664	2698682	557	24138	0	Unknown (protein for MGC:80813)	Xenopus laevis
scaffold_4	2703115	2703135	1539	55444	9.9e-19	similar to hypothetical protein FLJ33282	Gallus gallus
scaffold_4	2703161	2703175	1582	55444	9.9e-19	similar to hypothetical protein FLJ33282	Gallus gallus
scaffold_4	2703421	2703439	1844	55444	9.9e-19	similar to hypothetical protein FLJ33282	Gallus gallus
scaffold_4	2703487	2703510	1912.5	55444	9.9e-19	similar to hypothetical protein FLJ33282	Gallus gallus
scaffold_4	2703527	2703542	1948.5	55444	9.9e-19	similar to hypothetical protein FLJ33282	Gallus gallus
scaffold_4	2735679	2735697	459	63837	0	DNA replication licensing factor mcm2 (Minichromosome maintenance protein 2)	Xenopus tropicalis
scaffold_4	2744941	2744955	375	4385	0	MMP37-like protein, mitochondrial precursor | MGC82002 protein	no tax name
scaffold_4	2747305	2747328	2743.5	4385	0	MMP37-like protein, mitochondrial precursor | MGC82002 protein	no tax name
scaffold_4	2775609	2775623	1113	24711	0	similar to CG7053-PA	Apis mellifera
scaffold_4	2775734	2775751	986.5	24711	0	similar to CG7053-PA	Apis mellifera
scaffold_4	2775899	2775916	821.5	24711	0	similar to CG7053-PA	Apis mellifera
scaffold_4	2776250	2776264	472	24711	0	similar to CG7053-PA	Apis mellifera
scaffold_4	2919535	2919553	225	37524	0	ubiquitin-conjugating enzyme E2N-like	Danio rerio
[truncated: 3,259 more rows]
